# Supplementary material for: Mapping membrane biophysical nano-environments
Source: Nat Commun. 2024 Nov 7;15:9641. doi: 10.1038/s41467-024-53883-1 (PMC11544141; doi:10.1038/s41467-024-53883-1)
Supplement: Supplementary file 7 — Source data [file 41467_2024_53883_MOESM7_ESM.zip]

Archive with 11 entries (11 files):
- Source data - Copy/Source Data Figure 2d.csv
- Source data - Copy/Source Data Figure 2e.csv
- Source data - Copy/Source Data Figure 2f.csv
- Source data - Copy/Source Data Figure 2g.csv
- Source data - Copy/Source Data Figure 4f.csv
- Source data - Copy/Source Data Figure 4g.csv
- Source data - Copy/Source Data Figure 5c.csv
- Source data - Copy/Source Data Figure 5d.csv
- Source data - Copy/Source Data Figure 5e.csv
- Source data - Copy/Source Data Figure 6c.csv
- Source data - Copy/Source Data Figure 6d.csv
