# Supplementary material for: Mapping membrane biophysical nano-environments
Source: Nat Commun. 2024 Nov 7;15:9641. doi: 10.1038/s41467-024-53883-1 (PMC11544141; doi:10.1038/s41467-024-53883-1)
Supplement: Supplementary file 7 — Source data [file 41467_2024_53883_MOESM7_ESM.zip › Source data - Copy/Source Data Figure 2d.csv]

P_k
0.663662648
0.556857933
0.535755495
0.521083206
0.579201628
0.571886715
0.53053895
0.605614162
0.579992267
0.408883608
0.579412688
0.523341034
0.557812502
0.595489495
0.53446919
0.636749632
0.516523693
0.525836109
0.427895238
0.616683127
0.508182887
0.613437546
0.618421164
0.594257274
0.503814275
0.631454073
0.53371019
0.626148351
0.532509352
0.540167919
0.545694606
0.620903965
0.581608932
0.561105242
0.56504611
0.604412548
0.545687043
0.596500711
0.596823421
0.590902196
0.51528214
0.452441346
0.487710484
0.557691933
0.522326824
0.519861727
0.584484777
0.54546797
0.644147884
0.483760598
0.53590802
0.567046048
0.511651661
0.500067965
0.579661648
0.550741471
0.559088476
0.58116365
0.412113072
0.60705516
0.582744671
0.553671749
0.589474521
0.558199078
0.529519893
0.527599611
0.508990693
0.577926952
0.648107371
0.565368593
0.572989375
0.513899645
0.538690018
0.510013768
0.596952013
0.579011755
0.52900568
0.582973172
0.493948498
0.536684603
0.631422285
0.57859233
0.664311224
0.511926106
0.612452702
0.563025755
0.521276713
0.562714671
0.557936657
0.544134209
0.570010381
0.478609884
0.53304031
0.501752188
0.460841027
0.525332736
0.547934528
0.518141548
0.622047823
0.670775137
0.559708577
0.613324827
0.534548365
0.59905527
0.561082617
0.567994885
0.623129867
0.478461031
0.544423403
0.599671098
0.522205639
0.526913649
0.58655737
0.551705301
0.498797816
0.572683794
0.482333133
0.51274498
0.512660955
0.475190125
0.571792315
0.571783024
0.427497047
0.46007002
0.529808348
0.455613374
0.546817291
0.591914194
0.517942512
0.561657457
0.571812618
0.588564483
0.578390726
0.546003624
0.599789848
0.470653036
0.559620628
0.509718469
0.573729169
0.611314933
0.686951261
0.446022497
0.540180751
0.492381875
0.570920816
0.482631336
0.469617873
0.63789557
0.537179971
0.481494761
0.549095916
0.586350572
0.527629745
0.471554571
0.437338448
0.558141051
0.607695074
0.563320372
0.582201409
0.543541855
0.529281554
0.568269968
0.538958482
0.630194443
0.565765685
0.501344245
0.602490022
0.483450068
0.625839744
0.591782255
0.514067191
0.540719798
0.496521552
0.493529792
0.599583603
0.49870049
0.520806303
0.57731365
0.522310106
0.547494339
0.528825703
0.460704939
0.591782083
0.584318177
0.532616543
0.534930298
0.520251306
0.587779593
0.554293905
0.603518371
0.560708252
0.480181621
0.445809611
0.549941606
0.466144331
0.611938401
0.484323077
0.487507677
0.618373108
0.5634529
0.539237273
0.578432039
0.584867875
0.5631726
0.55828064
0.615899803
0.57979438
0.506955992
0.565368267
0.515094876
0.579176109
0.566373104
0.575950614
0.683690757
0.641911631
0.594915268
0.572246534
0.571334923
0.562294766
0.479555955
0.655219554
0.531185388
0.568473195
0.518408071
0.538240658
0.51038307
0.523570792
0.583829906
0.492563129
0.520332672
0.576829073
0.56735349
0.624492945
0.501748844
0.593602812
0.51722517
0.603920745
0.591521799
0.597382513
0.550834313
0.448111174
0.458988667
0.570750008
0.571939837
0.524495065
0.485911889
0.575903521
0.492876503
0.636637442
0.545752199
0.536462657
0.63876697
0.520358284
0.584837753
0.483440815
0.482702905
0.539313219
0.548839384
0.520277701
0.495102731
0.437606027
0.510538651
0.576919059
0.612534958
0.58740346
0.644030082
0.596067243
0.5213566
0.58110754
0.481882381
0.628670768
0.527287859
0.589713187
0.564032574
0.647513247
0.598297795
0.439041277
0.566834785
0.542609641
0.526965765
0.607213526
0.579456412
0.499853344
0.593130745
0.542548278
0.553733267
0.628090057
0.555022921
0.568986982
0.590229536
0.579607164
0.566432736
0.587994369
0.577118045
0.547347181
0.488029597
0.540017941
0.664291382
0.649557132
0.514826725
0.51218712
0.589332502
0.50100323
0.548230206
0.561179151
0.522080984
0.612773282
0.466929172
0.480380302
0.504306726
0.488568297
0.526461523
0.516857669
0.572804305
0.492666234
0.536137878
0.593270025
0.592529455
0.562240381
0.547196661
0.568625202
0.622905604
0.470729178
0.608390715
0.513542554
0.513537417
0.533727797
0.409639873
0.546242173
0.657612961
0.569700198
0.517967131
0.560661302
0.592088258
0.607560163
0.473448264
0.533865712
0.538408632
0.530161811
0.647680062
0.45058345
0.507740235
0.637243318
0.583528898
0.560093631
0.523761867
0.556319408
0.529567277
0.543402408
0.556832912
0.661742771
0.604078517
0.571986272
0.557409624
0.541998367
0.567837715
0.562802539
0.548807986
0.544217002
0.49213112
0.579740894
0.676763136
0.589534145
0.474696509
0.512064064
0.595567879
0.42144833
0.585170952
0.578673862
0.570105385
0.472414554
0.573802379
0.575464279
0.584019734
0.506040464
0.610706486
0.580881601
0.605105294
0.532991112
0.522525886
0.514520521
0.565242014
0.56719392
0.532788288
0.53069861
0.531417424
0.400399402
0.523013064
0.586050929
0.61077894
0.514904387
0.529765404
0.517619487
0.533468374
0.496667449
0.525819195
0.51889629
0.534591867
0.539978471
0.600326384
0.42652539
0.551895398
0.447411514
0.554805302
0.530979187
0.424206926
0.56665846
0.487834141
0.56078324
0.496468231
0.53418917
0.467511584
0.476542796
0.566752339
0.516534153
0.435190733
0.571439692
0.509923874
0.654462722
0.544396859
0.547706756
0.521954141
0.606641962
0.501891741
0.484999156
0.534229208
0.625932623
0.497111448
0.556371757
0.533791985
0.487718851
0.556921235
0.517756207
0.593934363
0.608016752
0.528944811
0.516365079
0.597694431
0.619528078
0.556512359
0.571592767
0.503300463
0.570979423
0.516304146
0.546974562
0.548508631
0.576027673
0.481074084
0.557442148
0.533405849
0.525290009
0.536458086
0.512035421
0.447481055
0.629311117
0.511491356
0.561943476
0.567491879
0.559746829
0.534219444
0.533741384
0.538426715
0.469408387
0.516766009
0.576935406
0.549199121
0.602863104
0.533323953
0.63760717
0.55649076
0.498888682
0.629997336
0.58676568
0.472997177
0.53332854
0.43979834
0.541686832
0.402550761
0.57371003
0.51641935
0.502090171
0.592171536
0.508288172
0.545597211
0.563166704
0.479212718
0.613450631
0.523479
0.529440733
0.608719901
0.581139428
0.459139047
0.558296618
0.5829751
0.489070489
0.535617684
0.524920509
0.539236147
0.602311814
0.558206497
0.552998162
0.501881908
0.543283834
0.537760492
0.535344011
0.602745531
0.547985863
0.538320527
0.598498231
0.646084491
0.531647243
0.527693393
0.539960141
0.637846068
0.530017235
0.544549532
0.600133462
0.534898174
0.507612769
0.494455462
0.625841445
0.526592011
0.432197781
0.526494509
0.523983873
0.595872421
0.614241921
0.565148835
0.55478507
0.560626962
0.538888935
0.461926265
0.575003576
0.524102311
0.621008319
0.598138765
0.523344638
0.600894773
0.514335011
0.532850696
0.572301026
0.544837229
0.57221242
0.578667518
0.61698604
0.547739491
0.523917332
0.561519392
0.618170953
0.638112709
0.546334691
0.64695241
0.55775187
0.480933615
0.647713395
0.54201125
0.514159272
0.596145636
0.636166337
0.547233968
0.52186605
0.44887386
0.531617865
0.534509745
0.54489829
0.575995993
0.49584966
0.585176285
0.496251356
0.597892761
0.565644841
0.538462631
0.526198935
0.542486511
0.570243446
0.554312816
0.64561726
0.511320752
0.543971241
0.462894995
0.567558134
0.594960817
0.563839636
0.54510782
0.541564854
0.560494708
0.54130416
0.56700777
0.581649502
0.503851857
0.506656619
0.559846738
0.559428496
0.550677935
0.620543645
0.594201429
0.638281408
0.569447457
0.529277437
0.629149209
0.522753067
0.510954363
0.567212873
0.551212428
0.53686454
0.597210059
0.543044044
0.621404614
0.566387379
0.496286657
0.615435099
0.521758684
0.55181568
0.494043744
0.555413842
0.56645507
0.494160614
0.451517055
0.585003695
0.569826175
0.449537805
0.503181116
0.588962122
0.580610214
0.552290504
0.566268116
0.47930602
0.534391205
0.503417905
0.521872077
0.601459587
0.558782094
0.571982075
0.587980527
0.581075802
0.547186615
0.617492476
0.535311174
0.557657714
0.501192903
0.561866515
0.469635857
0.483058818
0.447795336
0.440641655
0.59098018
0.575737259
0.505490139
0.583291149
0.536967685
0.599405234
0.512850387
0.62643087
0.585077979
0.61962221
0.599561837
0.527976174
0.569834579
0.557850282
0.615429817
0.554243202
0.574277988
0.623512591
0.550611394
0.525619131
0.594325791
0.557811806
0.495421833
0.561701882
0.468613361
0.510005867
0.505799158
0.602141821
0.631930962
0.549151357
0.590478299
0.526781833
0.517425882
0.520036022
0.50025301
0.563018059
0.5419761
0.653096062
0.559013274
0.55088187
0.599231667
0.562548073
0.513505085
0.603627912
0.663564986
0.571453776
0.638145629
0.528581903
0.451404141
0.538864593
0.499607643
0.542416971
0.553576207
0.562276254
0.518387696
0.53417577
0.599754173
0.515978956
0.56294872
0.506424015
0.530784285
0.544120771
0.628827429
0.580518013
0.516478899
0.584756164
0.518179597
0.642182521
0.557548497
0.527666822
0.623288481
0.503205536
0.500299463
0.536693144
0.510216109
0.506055887
0.508998322
0.541204569
0.596682694
0.565471883
0.540806709
0.608222347
0.523768267
0.603440774
0.591757127
0.482453608
0.610643419
0.664100351
0.631616666
0.570498376
0.526375864
0.556955941
0.595809116
0.569435125
0.518895307
0.541146227
0.466969505
0.570434521
0.522354634
0.534141852
0.607892784
0.560053836
0.548705702
0.472630507
0.556544979
0.632220471
0.561014476
0.602261523
0.580942324
0.544185826
0.506672291
0.643022027
0.578668145
0.606635951
0.56828623
0.517101557
0.607739789
0.568901889
0.523876544
0.635421299
0.636981891
0.550093831
0.550662353
0.625988269
0.584858955
0.584120383
0.620047764
0.525434743
0.490775573
0.563651551
0.566044787
0.537639331
0.596274749
0.524615349
0.539945248
0.495175295
0.536515628
0.676011475
0.511424115
0.534293301
0.515272384
0.523271393
0.554367779
0.5476811
0.523755171
0.560530248
0.492890858
0.47114678
0.528999863
0.590892923
0.580356323
0.511583231
0.652459586
0.58420424
0.583080748
0.559569208
0.636679232
0.60823779
0.477073608
0.646809281
0.528142633
0.581830671
0.618888047
0.531463516
0.503639355
0.494812448
0.535057385
0.633107221
0.563438484
0.597915581
0.520754298
0.512271818
0.505459209
0.610476837
0.600214805
0.585200888
0.60510358
0.552368985
0.51523327
0.603762222
0.588732854
0.476436557
0.568552378
0.530433533
0.532182518
0.50117644
0.527606182
0.586633683
0.522237437
0.519751605
0.557982401
0.594714031
0.542830576
0.569878611
0.558923874
0.478871121
0.547861519
0.534907064
0.578928915
0.596772538
0.579598994
0.529592887
0.57826423
0.582406577
0.48615928
0.561613784
0.534389281
0.509354385
0.470252837
0.536621305
0.547680477
0.708117122
0.536666669
0.586589652
0.519025425
0.536404791
0.601834451
0.559028698
0.472223495
0.519175602
0.52967832
0.507577504
0.521147517
0.589976163
0.54907428
0.593978761
0.465536394
0.570648146
0.636503839
0.578334914
0.467977033
0.513362803
0.572703177
0.460837121
0.495237538
0.637221775
0.534752486
0.515629841
0.549381096
0.535502484
0.57829178
0.516894929
0.515844537
0.549150279
0.552080434
0.572873883
0.574081333
0.555805165
0.535176494
0.54905087
0.508220951
0.614579101
0.537133585
0.537352341
0.553749425
0.464230098
0.523373445
0.584595336
0.569173726
0.536431913
0.45349257
0.622974865
0.557588614
0.546710929
0.460442097
0.473514215
0.491581035
0.560509877
0.502010171
0.619284856
0.537536087
0.545416429
0.570066472
0.528695504
0.510591659
0.610642618
0.484542746
0.563369506
0.516894722
0.445324789
0.563720797
0.540872045
0.544764475
0.455758737
0.473784499
0.549598069
0.528803677
0.53368438
0.620339871
0.57797523
0.517337362
0.539886367
0.579838769
0.566694958
0.544359343
0.504975874
0.452627814
0.566763877
0.546003029
0.509500631
0.630791762
0.58041915
0.435256309
0.576368975
0.520307473
0.518193652
0.582374307
0.497718186
0.599499391
0.63795285
0.657325011
0.547662478
0.51495708
0.574599984
0.597455921
0.503513882
0.545597203
0.601380718
0.559542062
0.627162925
0.490541734
0.62348896
0.495769768
0.594013663
0.512539364
0.596186829
0.550528362
0.548875597
0.519931864
0.48886934
0.45833577
0.494934269
0.486352007
0.660137031
0.51856961
0.534141093
0.539920065
0.552775034
0.538514812
0.490596029
0.648604495
0.670317067
0.445241807
0.536530212
0.547438099
0.571018984
0.582377991
0.552862909
0.523278575
0.620717748
0.551785155
0.495792309
0.569766873
0.629134999
0.514935497
