# Supplementary material for: Mapping membrane biophysical nano-environments
Source: Nat Commun. 2024 Nov 7;15:9641. doi: 10.1038/s41467-024-53883-1 (PMC11544141; doi:10.1038/s41467-024-53883-1)
Supplement: Supplementary file 7 — Source data [file 41467_2024_53883_MOESM7_ESM.zip › Source data - Copy/Source Data Figure 2e.csv]

overlap	probability
0.025854164	0.91011997
0.240642561	0.893481971
0.455430959	0.821661475
0.670219356	0.754352977
0.885007754	0.74581106
1.099796151	0.719080446
1.314584548	0.741900525
1.529372946	0.711507015
1.744161343	0.713176075
1.95894974	0.691650818
