# Supplementary material for: Mapping membrane biophysical nano-environments
Source: Nat Commun. 2024 Nov 7;15:9641. doi: 10.1038/s41467-024-53883-1 (PMC11544141; doi:10.1038/s41467-024-53883-1)
Supplement: Supplementary file 7 — Source data [file 41467_2024_53883_MOESM7_ESM.zip › Source data - Copy/Source Data Figure 2f.csv]

P_k
0.669755587
0.668375207
0.663596236
0.656387611
0.655438949
0.654116854
0.654088591
0.648331445
0.645923261
0.645216237
0.642886463
0.639450105
0.636330587
0.634165142
0.630438888
0.629925506
0.629703755
0.62952779
0.628703511
0.627937881
0.627638642
0.625854653
0.625349689
0.624994522
0.623963289
0.623928275
0.623504505
0.621957104
0.62173684
0.620928525
0.620829738
0.620617691
0.620459885
0.619988312
0.619868416
0.619609451
0.619192799
0.619187224
0.618776389
0.61860693
0.618332411
0.617481584
0.61723404
0.61701112
0.616809361
0.616662425
0.616434109
0.615602846
0.613464458
0.61344249
0.612707575
0.610205186
0.610062656
0.610009796
0.607843461
0.6078309
0.607140246
0.606684223
0.606391269
0.605378908
0.604912454
0.604760608
0.60465939
0.604226451
0.603376066
0.602681854
0.602332939
0.602281079
0.602155
0.602002697
0.601991864
0.601914995
0.601831905
0.601551082
0.601101407
0.60107904
0.600729641
0.60072019
0.600658122
0.600580212
0.600328316
0.599391936
0.599198377
0.597886601
0.59722474
0.597199111
0.597085119
0.596853075
0.596645567
0.596299456
0.595947827
0.5954732
0.595329692
0.595279632
0.594991835
0.594957542
0.594847063
0.594636829
0.594541444
0.594535307
0.594499235
0.594034266
0.594009379
0.593924578
0.593890565
0.593871014
0.593742513
0.593444701
0.59311633
0.59310519
0.592910299
0.592876719
0.592866742
0.592383172
0.592341879
0.592173039
0.592140467
0.591919999
0.591824333
0.591609806
0.59148449
0.591133313
0.591008059
0.590747741
0.590742774
0.590702996
0.590693727
0.590613175
0.590423254
0.590421293
0.589947303
0.589775893
0.58952557
0.589476123
0.58904468
0.588970259
0.588662324
0.588215847
0.588026753
0.587768689
0.587607745
0.587414565
0.587361296
0.587300938
0.58728294
0.586908865
0.586758981
0.586284038
0.586104016
0.586091386
0.586087711
0.585897584
0.585815352
0.585717973
0.585306777
0.585267892
0.585253106
0.585154476
0.58492713
0.584916129
0.584650738
0.584530253
0.58449132
0.584481164
0.584457512
0.584430089
0.584195577
0.583961237
0.58338779
0.583234567
0.582991667
0.582922244
0.582890945
0.582765601
0.582687029
0.582474996
0.582357151
0.582083507
0.582051411
0.58202968
0.581746208
0.58164268
0.581597299
0.581576109
0.581218193
0.581115496
0.580945355
0.580823864
0.580702227
0.580690244
0.580486892
0.580275656
0.579737795
0.579716994
0.579519473
0.57949297
0.579431552
0.579408735
0.579351585
0.579305259
0.578800736
0.578739589
0.578608888
0.578285522
0.57764536
0.577506985
0.577438804
0.577059069
0.576995696
0.576924906
0.576653293
0.575796845
0.575318535
0.574940511
0.574666662
0.574591185
0.574394188
0.574202775
0.574198659
0.573836103
0.573719092
0.573655632
0.573500148
0.573455718
0.57292265
0.572879072
0.572752587
0.57269398
0.572682089
0.572484744
0.572462991
0.57245938
0.572435789
0.572251739
0.572164045
0.572024083
0.57165003
0.571431118
0.571352517
0.571086217
0.571053721
0.570932642
0.570911365
0.570886028
0.570761497
0.57073512
0.570659932
0.570563234
0.570215342
0.570204804
0.569963778
0.569881676
0.569514945
0.569313781
0.569218399
0.569211326
0.569133095
0.569105619
0.568983206
0.568937239
0.568887173
0.568804999
0.56879408
0.568731305
0.568449066
0.568388297
0.567781254
0.56710376
0.566995044
0.566934434
0.566920612
0.566730391
0.566570102
0.566552787
0.566494173
0.566422828
0.56640767
0.566405055
0.566400326
0.566394984
0.566336274
0.566258199
0.566224338
0.566155401
0.566115107
0.566015271
0.565985255
0.565967793
0.565635404
0.565454953
0.56536587
0.565362535
0.565341702
0.565264894
0.565262476
0.565198768
0.56508826
0.565085041
0.564870348
0.564809569
0.564808779
0.564785946
0.564576329
0.564506048
0.564439474
0.564346659
0.564231712
0.564172237
0.564075971
0.564040717
0.56402116
0.564020187
0.56379782
0.563670884
0.563525792
0.563438821
0.563341267
0.56327997
0.563114257
0.563013375
0.563000171
0.562992605
0.562988267
0.562801944
0.562572215
0.562445104
0.561939054
0.561693976
0.561547074
0.561491253
0.561383608
0.561332451
0.561243325
0.561183722
0.56109693
0.560890482
0.560546852
0.560542083
0.56042758
0.560398836
0.560349587
0.560332042
0.560060681
0.559908149
0.559853447
0.559611106
0.559420383
0.559098586
0.558792772
0.558439225
0.558319514
0.558276451
0.558206233
0.55803147
0.557732553
0.557591552
0.557582461
0.557566782
0.557450233
0.557217615
0.5571004
0.556940957
0.55693257
0.556579318
0.556481503
0.556086573
0.556048872
0.555768601
0.55575272
0.555711999
0.555659112
0.555621182
0.555422882
0.555222053
0.555182237
0.555115145
0.554822965
0.554780484
0.5545973
0.554558699
0.554376485
0.554303473
0.554267029
0.554118447
0.554050538
0.553885896
0.55374194
0.553693642
0.55358217
0.553290983
0.55292562
0.55285741
0.55278972
0.55276971
0.552716937
0.552611529
0.552602696
0.55259791
0.55223461
0.5521748
0.552156743
0.551971496
0.551892279
0.551551998
0.551431733
0.551324878
0.551085012
0.550985107
0.550879955
0.550853273
0.550826518
0.55078506
0.550734884
0.550382169
0.550215645
0.550135032
0.550053744
0.549983828
0.549944623
0.549679778
0.54954394
0.54952411
0.549522966
0.549469641
0.549374031
0.54919861
0.549131564
0.549098886
0.549068168
0.549062259
0.549004723
0.548917374
0.548886399
0.548756044
0.548600982
0.54858136
0.548517093
0.548481293
0.548417035
0.548381655
0.548139941
0.548035973
0.547897662
0.547738925
0.54757551
0.547550243
0.547526508
0.547505971
0.547470566
0.547451043
0.547444154
0.547369824
0.547335453
0.547321021
0.547276399
0.547200078
0.547112575
0.547073606
0.546936933
0.54665442
0.546520933
0.546408194
0.54640489
0.546307947
0.546269641
0.546236122
0.54587517
0.545816597
0.545651385
0.545600719
0.545579975
0.545467992
0.545171904
0.545000251
0.544849354
0.544743269
0.544680555
0.54467968
0.544578801
0.544341505
0.544197519
0.544187575
0.543937683
0.543929224
0.54387677
0.543863981
0.543805372
0.543789711
0.543493543
0.543404437
0.543188578
0.543174873
0.543164953
0.543079009
0.543072001
0.542948755
0.542805388
0.54276142
0.542552921
0.542515249
0.542454617
0.542449395
0.542248351
0.542233035
0.54213565
0.542129275
0.542069386
0.541998895
0.541940323
0.541800662
0.541791685
0.541394969
0.540977372
0.540726562
0.540647571
0.540543434
0.540521828
0.540461631
0.540450525
0.540354518
0.540305273
0.540277078
0.540168377
0.540063187
0.539810908
0.539808562
0.539806015
0.539797344
0.53977003
0.53949254
0.539433823
0.539385773
0.539312611
0.539296872
0.538985549
0.538597949
0.538544227
0.538543793
0.538451086
0.538398682
0.53825047
0.538240218
0.538170209
0.53805539
0.537954319
0.537818282
0.537548523
0.537544066
0.537539405
0.537263136
0.537133619
0.537043545
0.53693844
0.536847179
0.536797909
0.53663152
0.536393011
0.536261066
0.536111937
0.535740895
0.535713337
0.53565236
0.535536182
0.535246083
0.534987163
0.534974875
0.534949903
0.53474859
0.534661129
0.534566801
0.534551755
0.534537071
0.534516446
0.534499942
0.534283834
0.534262025
0.534155185
0.534048311
0.533976462
0.533858198
0.533797583
0.533790413
0.533701939
0.533633339
0.533160096
0.53316006
0.533117738
0.532886797
0.532723386
0.532684661
0.532484708
0.532479749
0.532285169
0.531980312
0.531978976
0.53191425
0.531865621
0.531832921
0.531830704
0.531748317
0.531660239
0.531516612
0.531321529
0.531273037
0.531261099
0.531242674
0.531224397
0.531120932
0.531106461
0.531029461
0.530989338
0.530895673
0.530842795
0.530678095
0.530570408
0.530501339
0.530109775
0.529963635
0.529867033
0.529776681
0.529763738
0.529753869
0.529698817
0.529467127
0.529437032
0.529320678
0.529078348
0.529039402
0.528992909
0.528920321
0.528873655
0.528864601
0.528798493
0.528142158
0.528119073
0.528040994
0.527936489
0.52790964
0.527859322
0.527849439
0.527788011
0.527705731
0.527701838
0.527635587
0.527501028
0.527438581
0.527407214
0.527406353
0.527393067
0.52734254
0.527228224
0.527218378
0.527215921
0.527167597
0.526950933
0.526932461
0.526906764
0.526847377
0.526700446
0.526604515
0.526451528
0.526343988
0.52633096
0.526284404
0.526199399
0.52606288
0.52604195
0.526038634
0.525842663
0.525800286
0.525796332
0.525512656
0.525248495
0.525146778
0.525081308
0.525030867
0.524900807
0.524864948
0.524764785
0.524626663
0.524378075
0.524311369
0.5242178
0.523998025
0.523465861
0.523362208
0.52334702
0.523315407
0.523142386
0.523136544
0.523042135
0.522883973
0.52288178
0.522746068
0.522731731
0.522717339
0.522710537
0.522611884
0.522595926
0.522527788
0.522270249
0.522224237
0.522083295
0.522045317
0.522023322
0.522002475
0.521898542
0.521872108
0.521784478
0.521764579
0.521633501
0.521416622
0.521379078
0.52128531
0.521017225
0.52098189
0.520922029
0.520817495
0.52075717
0.520756017
0.520745448
0.520673984
0.520556379
0.520537097
0.520515853
0.520341932
0.519995884
0.519955295
0.519910423
0.51960588
0.519601121
0.5195322
0.519414313
0.519325048
0.519173401
0.519103397
0.518934821
0.518742599
0.518739904
0.518647678
0.518350024
0.518300185
0.518252665
0.518145109
0.517976416
0.51764708
0.517577237
0.517474367
0.517437395
0.517427765
0.517326489
0.516906287
0.516872233
0.516633651
0.51646759
0.516389752
0.516287766
0.516260083
0.516096048
0.51601833
0.514960607
0.51475899
0.514582766
0.514577583
0.514515515
0.514250412
0.514187028
0.514007657
0.513040948
0.51280563
0.512656343
0.512553489
0.512409154
0.512060922
0.51159626
0.511191301
0.511176319
0.510894213
0.510693438
0.510680791
0.51036521
0.509612316
0.509568811
0.509230724
0.509048746
0.508972083
0.50896008
0.508742435
0.508176444
0.508097184
0.507803648
0.50770193
0.507619757
0.507491519
0.507473187
0.507000537
0.506598079
0.506545187
0.506298939
0.506048018
0.505928189
0.505861454
0.505817442
0.505630844
0.505590729
0.505365854
0.505110711
0.504932869
0.504809256
0.50434768
0.504064278
0.504034006
0.503964852
0.503915228
0.503906254
0.503644893
0.503525642
0.503438241
0.503313536
0.502898015
0.502861979
0.502744048
0.502636024
0.502610801
0.50221879
0.501831439
0.501692189
0.501345073
0.501271688
0.501240047
0.501011459
0.500991542
0.500887497
0.500753463
0.500727488
0.500712303
0.500618426
0.500564894
0.500497257
0.500268013
0.499980113
0.499852662
0.49982933
0.499333193
0.498633319
0.498556844
0.498350745
0.498223434
0.498175351
0.497857342
0.497807546
0.497796438
0.4977915
0.497781527
0.497203736
0.497174294
0.496988326
0.496985898
0.496330154
0.496232155
0.495984965
0.495819542
0.495797033
0.495785825
0.495595774
0.495217749
0.495147605
0.494895328
0.494857533
0.494663124
0.494320221
0.493648366
0.493610093
0.493507759
0.493487314
0.493468805
0.493445161
0.493163128
0.492957077
0.492798688
0.492385776
0.492288061
0.492065626
0.492006396
0.491778032
0.490773877
0.490650253
0.49033956
0.490156769
0.489966384
0.489813513
0.489784901
0.489488091
0.488454373
0.48832052
0.488248972
0.488164549
0.487694547
0.487497337
0.48657037
0.486518755
0.486170473
0.486163216
0.486035315
0.486032546
0.485580555
0.48538917
0.485041669
0.484760914
0.484729403
0.484177823
0.483978635
0.483942093
0.483809882
0.483794633
0.483791424
0.482779015
0.482774556
0.482470861
0.482136051
0.481782206
0.481348071
0.480853425
0.480819912
0.480695913
0.480641349
0.480489065
0.480380271
0.479749424
0.479505651
0.478379102
0.477653255
0.477614442
0.477143441
0.47708416
0.477060793
0.477001049
0.476390679
0.475823935
0.475077533
0.474997804
0.474684519
0.47451875
0.474020959
0.473540626
0.47259633
0.472460836
0.472457831
0.471902673
0.471680833
0.470581791
0.469564226
0.469029198
0.468333424
0.468292171
0.468172791
0.46764656
0.467491554
0.467286742
0.467130956
0.467018494
0.466744212
0.466581844
0.466226194
0.464207272
0.463982098
0.463125952
0.462043378
0.461234528
0.460382962
0.460232575
0.4575971
0.456632703
0.455926263
0.455905364
0.455027105
0.454746599
0.454465274
0.454426009
0.454304437
0.454169973
0.450127198
0.448318509
0.448188621
0.446043962
0.445765816
0.445302855
0.44342895
0.44154672
0.439717287
0.433232585
0.428503698
0.422437397
0.418560768
0.415413507
0.408751418
0.403821163
0.370725209
0.36931229
0.359500885
