# Supplementary material for: Mapping membrane biophysical nano-environments
Source: Nat Commun. 2024 Nov 7;15:9641. doi: 10.1038/s41467-024-53883-1 (PMC11544141; doi:10.1038/s41467-024-53883-1)
Supplement: Supplementary file 7 — Source data [file 41467_2024_53883_MOESM7_ESM.zip › Source data - Copy/Source Data Figure 2g.csv]

P_k
0.640160216
0.625313698
0.606450233
0.606388336
0.597596788
0.597004121
0.595173661
0.589909187
0.589179122
0.588412205
0.587725966
0.584076971
0.581421269
0.579875633
0.579032808
0.577129943
0.576330113
0.575205513
0.574183946
0.573307246
0.572749715
0.572386108
0.571825754
0.571578029
0.570655351
0.56907683
0.568522069
0.565869128
0.564372259
0.563444013
0.562844058
0.562589964
0.562589964
0.561483621
0.560087155
0.559912595
0.559694501
0.558737249
0.558620329
0.558353643
0.557961972
0.556148297
0.555408143
0.554901125
0.554901125
0.554328126
0.55423846
0.554213531
0.553961509
0.553711607
0.553463797
0.552492965
0.551697051
0.551678413
0.551102772
0.550528309
0.550172872
0.550050902
0.549941331
0.549941331
0.549231226
0.548872818
0.548461772
0.548420085
0.54828563
0.54828563
0.548196535
0.547536874
0.547477729
0.547336058
0.547180977
0.54646256
0.546382486
0.545675664
0.545640714
0.545424887
0.545051352
0.544675437
0.544297117
0.544209549
0.544003463
0.543165737
0.542655733
0.542303287
0.542282491
0.541711203
0.541697312
0.541697312
0.541541226
0.541354306
0.541344164
0.541334253
0.541324566
0.540966196
0.540954953
0.540185897
0.539810391
0.539810391
0.539794892
0.539603544
0.539413807
0.539225661
0.538835327
0.538816155
0.538649799
0.538418681
0.538102422
0.538075142
0.538047227
0.537863847
0.537358514
0.537249059
0.536310618
0.53613511
0.536084407
0.535734187
0.535678623
0.53538982
0.535096729
0.534988656
0.53475411
0.534516073
0.53393665
0.533922354
0.533769886
0.533769886
0.533358456
0.533277956
0.532944399
0.532640916
0.532619955
0.532619955
0.532619955
0.532527689
0.532527689
0.532459778
0.531788892
0.531788892
0.531732924
0.531474868
0.531166091
0.531120651
0.531057902
0.530947169
0.53075165
0.530600442
0.530184658
0.530154295
0.530064809
0.530035971
0.529914902
0.529888518
0.529790992
0.529790992
0.529434742
0.528932784
0.528921492
0.528785635
0.528785635
0.528785635
0.528776713
0.528768068
0.528768068
0.528639739
0.528639739
0.528633148
0.528495081
0.528495081
0.528495081
0.528351644
0.528349597
0.528209582
0.528065949
0.527928509
0.527923874
0.527353875
0.527078382
0.527078382
0.527060129
0.526922021
0.526514645
0.526487409
0.526351877
0.526217488
0.526217488
0.526217488
0.526217488
0.526050012
0.525651092
0.525562217
0.52534562
0.524720843
0.52433231
0.524271459
0.524143857
0.524083333
0.523642004
0.523519187
0.523443638
0.523397401
0.523397401
0.522920319
0.522871725
0.52251226
0.522484976
0.522161798
0.522065468
0.521848291
0.521833864
0.521731561
0.521731561
0.521615825
0.521387282
0.521277473
0.521163304
0.521050105
0.520937865
0.520934008
0.520826569
0.520596258
0.520485586
0.52037585
0.52037585
0.520249517
0.519922264
0.519788194
0.519708681
0.519679802
0.519679802
0.519360135
0.519360135
0.519360135
0.519360135
0.519217137
0.519151498
0.519151498
0.519111308
0.518902348
0.518902348
0.518856547
0.518751475
0.518647307
0.518647307
0.51854403
0.518441635
0.518441635
0.518395163
0.518180304
0.518040634
0.517878089
0.517878089
0.517878089
0.517878089
0.51771027
0.517610363
0.517511314
0.51741311
0.5172192
0.5172192
0.517041649
0.516742688
0.516664549
0.516474157
0.516380183
0.516292085
0.516287011
0.516287011
0.516287011
0.51619463
0.516093164
0.515907884
0.515907884
0.515832815
0.515816432
0.515725759
0.515523015
0.515432532
0.515342825
0.515283737
0.515165701
0.514954098
0.514866161
0.514866161
0.514778977
0.514692538
0.514606833
0.514606833
0.514606833
0.514606833
0.51443759
0.514386409
0.514271176
0.514132387
0.514049151
0.514049151
0.513884781
0.513737067
0.513654898
0.513573429
0.5132547
0.513174337
0.513174337
0.51309466
0.512690673
0.512307931
0.512203876
0.512127857
0.512127857
0.511903673
0.511713916
0.511639765
0.511493365
0.5112784
0.511076869
0.510659692
0.510654045
0.510515185
0.510446647
0.510311319
0.510244513
0.510112585
0.510047447
0.510021343
0.510021343
0.509982851
0.509954707
0.509758195
0.509758195
0.509693798
0.509693798
0.509524293
0.509395434
0.509395434
0.509395434
0.509331831
0.50926877
0.50896125
0.508899038
0.50883736
0.50883736
0.508666487
0.508536741
0.508221772
0.508105843
0.508013573
0.507935582
0.507781558
0.507724795
0.507724795
0.507612716
0.507557387
0.507557387
0.507502524
0.507446644
0.507446644
0.507390413
0.507334669
0.507224617
0.507224617
0.507170297
0.506668871
0.506668871
0.506616983
0.506316495
0.506316495
0.506265292
0.506164208
0.506114316
0.506015804
0.505967173
0.505513893
0.505420977
0.505195416
0.505099226
0.5050538
0.5050538
0.504789234
0.504789234
0.504674604
0.504674604
0.50458674
0.504543375
0.504500383
0.50433204
0.504129434
0.504112551
0.503868046
0.503789292
0.50375041
0.503512564
0.503397101
0.50335927
0.503321759
0.503174849
0.502955422
0.502955422
0.502882984
0.502882984
0.502847229
0.50281178
0.50281178
0.502741778
0.502741778
0.502365544
0.502200135
0.501908607
0.501813232
0.501813232
0.501720289
0.501291211
0.501291211
0.501262108
0.501233254
0.501233254
0.501092612
0.500848009
0.500792963
0.500765798
0.500712167
0.500712167
0.500481805
0.500261906
0.500261906
0.50023696
0.500212229
0.500139307
0.500139307
0.500139307
0.500139307
0.50006823
0.499704663
0.499682163
0.499659857
0.499637744
0.499637744
0.499594084
0.499551162
0.499128569
0.499108678
0.499108678
0.499088958
0.499069407
0.499030803
0.498593813
0.498558687
0.49850712
0.49850712
0.49850712
0.498473467
0.498440378
0.498424041
0.498024974
0.498024974
0.498009881
0.497994917
0.497950786
0.497936324
0.497921984
0.497500718
0.497487786
0.497487786
0.497474966
0.497462256
0.497462256
0.497424774
0.496957698
0.496947089
0.496947089
0.496947089
0.496936571
0.496936571
0.496915808
0.496915808
0.496402847
0.496394663
0.49638655
0.49638655
0.49638655
0.496378508
0.496378508
0.496370534
0.496362628
0.495849207
0.495849207
0.49583205
0.49583205
0.495303592
0.495300168
0.49529341
0.49529341
0.495290075
0.495286768
0.49528349
0.494745544
0.494744574
0.494744574
0.494744574
0.494743612
0.494742658
0.494742658
0.494742658
0.494742658
0.494742658
0.494741713
0.494740775
0.494739846
0.494205156
0.494198328
0.494196927
0.494196927
0.494195513
0.494195513
0.494194088
0.493654219
0.493654219
0.493646678
0.493646678
0.493639005
0.493135151
0.493117325
0.493117325
0.493105183
0.493105183
0.493099033
0.493099033
0.493086572
0.492602514
0.492594368
0.492569509
0.492561079
0.492552576
0.492544
0.492544
0.492535348
0.492039561
0.492018148
0.491502405
0.491502405
0.491489452
0.491476387
0.491422983
0.490920292
0.490904657
0.490904657
0.490904657
0.490904657
0.490872977
0.490872977
0.490872977
0.490414019
0.490378546
0.490360579
0.490342455
0.489917405
0.489858084
0.489817679
0.489797214
0.489797214
0.489755743
0.489408703
0.489298556
0.489275954
0.489253157
0.48923016
0.489206961
0.489159948
0.488833745
0.4887354
0.4887354
0.4887354
0.48871028
0.488684942
0.488659381
0.488633595
0.488607582
0.488250172
0.488168581
0.488140911
0.488112998
0.488112998
0.48808484
0.487716493
0.487687267
0.487657789
0.487657789
0.487628056
0.487628056
0.487628056
0.487567809
0.487567809
0.48753729
0.487475439
0.487152475
0.487152475
0.487120725
0.487088699
0.487088699
0.487088699
0.487056396
0.487056396
0.48702381
0.48702381
0.486990939
0.486990939
0.486685987
0.486584816
0.486584816
0.486515904
0.486410263
0.486338273
0.486086325
0.485939366
0.485939366
0.485901823
0.48586395
0.48559314
0.48551645
0.48535905
0.485318836
0.485318836
0.485318836
0.485278268
0.485237341
0.485065124
0.484983986
0.484942893
0.484942893
0.484942893
0.484901444
0.484859635
0.484817461
0.484774917
0.484731999
0.484622355
0.484452663
0.484232189
0.484187901
0.484141272
0.483922478
0.483830947
0.483830947
0.483784586
0.483690648
0.483690648
0.483595052
0.48344081
0.483393425
0.483393425
0.48329743
0.483199764
0.483050036
0.483050036
0.482999242
0.482865503
0.482865503
0.482815498
0.482765062
0.482558895
0.482506219
0.482286498
0.482073109
0.482073109
0.482018593
0.482018593
0.481648414
0.481536277
0.48142217
0.48111725
0.481000614
0.480941531
0.480941531
0.48088193
0.480821803
0.480821803
0.480526934
0.480404763
0.480280439
0.480280439
0.479932775
0.479804998
0.479674963
0.47954261
0.479465881
0.479400591
0.47920128
0.47920128
0.47920128
0.47920128
0.47920128
0.47913367
0.479070358
0.479065461
0.479004
0.478996644
0.478869561
0.478663476
0.478663476
0.47859357
0.47859357
0.478409399
0.478269353
0.478198414
0.478198414
0.478126852
0.47805466
0.477954168
0.477954168
0.477908351
0.477882863
0.477810943
0.47766522
0.477441808
0.47735746
0.477283348
0.47705818
0.477057123
0.47698382
0.476902979
0.476602314
0.476602314
0.476445023
0.476387827
0.476365338
0.476284947
0.475992064
0.475992064
0.47582888
0.475788002
0.475746205
0.475662796
0.475544022
0.475293602
0.475208654
0.47518431
0.475100815
0.475016596
0.474931644
0.474931644
0.47483149
0.4747595
0.474672288
0.474672288
0.474584304
0.474490314
0.474403164
0.474403164
0.474315253
0.47422657
0.47422657
0.474137105
0.474137105
0.473955788
0.473875832
0.473785715
0.473785715
0.473711019
0.4736031
0.47344116
0.473257332
0.47319454
0.472824599
0.472824599
0.4727301
0.472634774
0.47253861
0.472396532
0.472204014
0.472069376
0.472008117
0.47180875
0.471777914
0.471777914
0.471707736
0.471579366
0.471478786
0.471274957
0.470939395
0.47083801
0.470742344
0.470632601
0.470422945
0.470216352
0.470103146
0.470004864
0.470004864
0.469994426
0.469994426
0.469897734
0.469804567
0.469789663
0.469789663
0.469789663
0.46968064
0.46968064
0.46968064
0.469570651
0.469570651
0.469373017
0.469289506
0.469180911
0.469151541
0.469151541
0.469071377
0.469039334
0.46850919
0.468440604
0.468327011
0.467980215
0.467980215
0.467921294
0.467805714
0.467750925
0.46757121
0.466925761
0.466886486
0.466886486
0.46680371
0.466766516
0.466400273
0.466125466
0.466024236
0.466024236
0.466024236
0.466001249
0.4659791
0.465606564
0.465342411
0.465224175
0.465224175
0.46508879
0.46508879
0.46496358
0.464960318
0.464701594
0.464568086
0.464435018
0.46418815
0.46418815
0.464176941
0.464165305
0.464056609
0.46404288
0.463923922
0.46390763
0.463790074
0.46365505
0.463518834
0.463518834
0.46338141
0.463242763
0.463134303
0.463102876
0.463028894
0.463028894
0.462892029
0.462856356
0.462715527
0.462654447
0.462614699
0.462614699
0.462516703
0.462474202
0.462474202
0.462377763
0.462189463
0.462045188
0.461899619
0.461809726
0.461809726
0.461664566
0.461434159
0.461208264
0.461208264
0.461055098
0.460841639
0.460398677
0.460398677
0.460161852
0.459943907
0.459943907
0.459823084
0.45946665
0.45946665
0.458808917
0.458741654
0.458741654
0.458498508
0.458420182
0.458341271
0.458057251
0.457799111
0.45766904
0.457640551
0.457506944
0.457319288
0.457156549
0.457011987
0.456793636
0.456674595
0.456503613
0.4564911
0.456478943
0.456467129
0.456301747
0.45614206
0.455625778
0.455625778
0.455458018
0.455455444
0.455117744
0.454945374
0.454935373
0.454935373
0.454771489
0.454580896
0.454419096
0.454401267
0.454401267
0.454279874
0.454060398
0.453695226
0.453421834
0.453389967
0.453357169
0.453171619
0.453022885
0.453022885
0.452836876
0.452734199
0.452649192
0.452649192
0.452550599
0.45245981
0.452178517
0.451607857
0.451475266
0.451092952
0.450961685
0.450893168
0.450523024
0.450134688
0.450054597
0.449626546
0.449601519
0.449539159
0.449227214
0.449227214
0.44871613
0.448712626
0.44851311
0.447189666
0.447066307
0.446852159
0.446810001
0.446766778
0.446683095
0.446601061
0.446601061
0.446552487
0.445887929
0.445746675
0.445528297
0.44473111
0.444447471
0.444166951
0.443442615
0.443315089
0.443216202
0.4427573
0.441979464
0.441779361
0.440180287
0.440009093
0.438975102
0.438735045
0.438735045
0.438486664
0.438237272
0.438234827
0.437245024
0.435242797
0.434944007
0.434674243
0.434253888
0.434212548
0.433166027
0.432997242
0.432607236
0.431454203
0.429303035
0.42820159
0.427914332
0.427198266
0.42712133
0.4258302
0.424848002
0.4247099
0.4247099
0.421601984
0.416364097
