# Supplementary material for: Mapping membrane biophysical nano-environments
Source: Nat Commun. 2024 Nov 7;15:9641. doi: 10.1038/s41467-024-53883-1 (PMC11544141; doi:10.1038/s41467-024-53883-1)
Supplement: Supplementary file 7 — Source data [file 41467_2024_53883_MOESM7_ESM.zip › Source data - Copy/Source Data Figure 5c.csv]

P_k
0.832998679
0.832058031
0.831985673
0.831262097
0.831008846
0.8305747
0.830429985
0.830249091
0.829706409
0.828801939
0.828331615
0.827933648
0.827897469
0.827752754
0.827535681
0.827499503
0.827427145
0.827354787
0.827318609
0.827246251
0.827065357
0.826920642
0.826812105
0.826812105
0.82637796
0.826269423
0.826197066
0.826197066
0.826124708
0.826016172
0.825835278
0.825799099
0.82576292
0.825726742
0.825618205
0.825509669
0.825437311
0.825437311
0.825328775
0.82485845
0.824822272
0.824424305
0.824388126
0.824351947
0.824351947
0.82427959
0.824026338
0.824026338
0.823953981
0.823917802
0.823736908
0.823736908
0.823700729
0.823556014
0.823447477
0.823411299
0.823266583
0.823194226
0.823085689
0.823049511
0.822977153
0.822940974
0.822904795
0.822868617
0.822832438
0.82276008
0.822543008
0.822543008
0.82247065
0.822325935
0.822072683
0.822036504
0.822000326
0.821819432
0.821674716
0.821493822
0.821493822
0.821385286
0.821168213
0.820951141
0.820951141
0.820842604
0.820806425
0.820806425
0.820589353
0.820408459
0.820299922
0.820299922
0.820263743
0.819612525
0.819286916
0.819250737
0.818925128
0.818816592
0.818780413
0.818020658
0.818020658
0.817984479
0.817224725
0.816211718
