# Supplementary material for: Mapping membrane biophysical nano-environments
Source: Nat Commun. 2024 Nov 7;15:9641. doi: 10.1038/s41467-024-53883-1 (PMC11544141; doi:10.1038/s41467-024-53883-1)
Supplement: Supplementary file 7 — Source data [file 41467_2024_53883_MOESM7_ESM.zip › Source data - Copy/Source Data Figure 5e.csv]

gp	type
-0.083946	DOPC
0.078237	DOPC
0.15442	DOPC
0.25458	DOPC
0.043936	DOPC
-0.03815	DOPC
0.28491	DOPC
0.30964	DOPC
0.29562	DOPC
-0.079415	DOPC
0.10714	DOPC
-0.091388	DOPC
-0.041675	DOPC
0.32074	DOPC
0.2477	DOPC
0.0062504	DOPC
0.3582	DOPC
-0.20671	DOPC
0.13909	DOPC
0.10337	DOPC
0.39099	DOPC
-0.12368	DOPC
0.066979	DOPC
0.15415	DOPC
0.080334	DOPC
-0.021233	DOPC
0.040016	DOPC
-0.11781	DOPC
0.26212	DOPC
-0.03014	DOPC
-0.19124	DOPC
0.080543	DOPC
0.268	DOPC
-0.055305	DOPC
0.10703	DOPC
-0.015605	DOPC
-0.076569	DOPC
-0.12624	DOPC
0.097895	DOPC
0.097348	DOPC
-0.012078	DOPC
0.44116	DOPC
0.26533	DOPC
0.0033379	DOPC
0.16548	DOPC
0.020033	DOPC
0.23558	DOPC
0.04933	DOPC
0.030039	DOPC
0.047401	DOPC
0.082123	DOPC
-0.037933	DOPC
-0.022427	DOPC
0.21922	DOPC
-0.056488	DOPC
0.010397	DOPC
0.11897	DOPC
0.13035	DOPC
0.28689	DOPC
0.19721	DOPC
0.21817	DOPC
0.091475	DOPC
0.082512	DOPC
0.27725	DOPC
0.31409	DOPC
0.32767	DOPC
0.2551	DOPC
0.093833	DOPC
-0.12677	DOPC
0.12048	DOPC
0.29904	DOPC
-0.17708	DOPC
0.16609	DOPC
-0.15426	DOPC
0.057824	DOPC
0.34172	DOPC
0.52261	DOPC
0.73716	DOPC
0.068093	DOPC
0.086099	DOPC
0.41934	DOPC
0.094483	DOPC
0.30644	DOPC
0.13136	DOPC
0.1675	DOPC
0.16913	DOPC
-0.0092338	DOPC
0.34404	DOPC
0.10991	DOPC
-0.09081	DOPC
0.12983	DOPC
0.56826	DOPC
0.067359	DOPC
-0.10766	DOPC
0.15625	DOPC
0.027677	DOPC
0.023131	DOPC
0.051336	DOPC
0.69355	DOPC
-0.081545	DOPC
0.22902	DOPC
-0.16129	DOPC
0.18038	DOPC
0.0043407	DOPC
-0.0017239	DOPC
0.15288	DOPC
0.12177	DOPC
0.1966	DOPC
0.052892	DOPC
0.071646	DOPC
-0.29702	DOPC
-0.076017	DOPC
-0.13667	DOPC
0.065813	DOPC
-0.14735	DOPC
0.064267	DOPC
-0.0059165	DOPC
0.2103	DOPC
0.12473	DOPC
0.14129	DOPC
0.46782	DOPC
0.15689	DOPC
-0.077102	DOPC
0.34286	DOPC
0.49173	DOPC
0.12856	DOPC
0.14215	DOPC
-0.11367	DOPC
0.029682	DOPC
0.057882	DOPC
0.020079	DOPC
-0.032563	DOPC
0.01049	DOPC
0.18835	DOPC
-0.071323	DOPC
0.22973	DOPC
0.36916	DOPC
0.077118	DOPC
0.12278	DOPC
0.47252	DOPC
0.052444	DOPC
0.082262	DOPC
-0.066025	DOPC
0.18522	DOPC
0.10564	DOPC
0.04152	DOPC
0.22939	DOPC
0.14006	DOPC
0.38269	DOPC
0.16966	DOPC
0.020811	DOPC
0.14821	DOPC
0.099748	DOPC
-0.17701	DOPC
0.13449	DOPC
-0.064769	DOPC
0.38372	DOPC
0.061622	DOPC
0.2576	DOPC
0.18743	DOPC
0.21349	DOPC
0.28229	DOPC
0.32578	DOPC
0.43771	DOPC
0.492	DOPC
0.1534	DOPC
0.49705	DOPC
-0.010951	DOPC
0.080008	DOPC
-0.0010716	DOPC
0.2558	DOPC
0.044749	DOPC
-0.22418	DOPC
-0.055156	DOPC
0.32474	DOPC
-0.037608	DOPC
0.025246	DOPC
-0.095106	DOPC
-0.33991	DOPC
0.16084	DOPC
0.14612	DOPC
0.40287	DOPC
0.2017	DOPC
-0.16603	DOPC
0.10692	DOPC
0.34423	DOPC
0.15061	DOPC
0.13153	DOPC
0.19584	DOPC
0.14442	DOPC
-0.001236	DOPC
0.067941	DOPC
0.082308	DOPC
0.059026	DOPC
0.35755	DOPC
0.12812	DOPC
0.076714	DOPC
-0.108	DOPC
0.011309	DOPC
0.38902	DOPC
0.064013	DOPC
-0.42478	DOPC
-0.0037692	DOPC
0.43616	DOPC
0.44994	DOPC
-0.11196	DOPC
0.23584	DOPC
0.078154	DOPC
0.24846	DOPC
0.30409	DOPC
0.18171	DOPC
0.28164	DOPC
0.14286	DOPC
0.28975	DOPC
0.27235	DOPC
0.29546	DOPC
0.31526	DOPC
0.20914	DOPC
0.20401	DOPC
-0.010284	DOPC
0.01221	DOPC
0.13574	DOPC
-0.049772	DOPC
0.059968	DOPC
0.25154	DOPC
-0.013599	DOPC
-0.075604	DOPC
0.027667	DOPC
0.07747	DOPC
-0.017093	DOPC
0.24978	DOPC
0.52695	DOPC
0.13549	DOPC
0.095889	DOPC
0.34452	DOPC
0.18876	DOPC
0.0050352	DOPC
0.16843	DOPC
0.11012	DOPC
-0.114	DOPC
0.18526	DOPC
-0.17924	DOPC
0.35083	DOPC
0.035101	DOPC
0.074027	DOPC
0.16402	DOPC
0.10684	DOPC
0.06083	DOPC
0.10721	DOPC
-0.30412	DOPC
-0.024372	DOPC
0.067857	DOPC
0.13728	DOPC
0.10125	DOPC
0.14064	DOPC
0.099793	DOPC
-0.0046108	DOPC
0.10298	DOPC
-0.034325	DOPC
0.13711	DOPC
-0.023997	DOPC
0.25416	DOPC
-0.0061162	DOPC
0.11121	DOPC
0.46601	DOPC
0.10781	DOPC
0.062367	DOPC
0.016397	DOPC
0.040609	DOPC
-0.076339	DOPC
0.058202	DOPC
0.32819	DOPC
0.18784	DOPC
0.17309	DOPC
0.016572	DOPC
0.14729	DOPC
-0.039607	DOPC
0.044553	DOPC
-0.18017	DOPC
0.23047	DOPC
0.41156	DOPC
0.18676	DOPC
0.0015634	DOPC
-0.098716	DOPC
-0.021586	DOPC
0.18472	DOPC
-0.041586	DOPC
0.15795	DOPC
0.078687	DOPC
0.16203	DOPC
0.014799	DOPC
-0.0090505	DOPC
0.0595	DOPC
0.056146	DOPC
0.068094	DOPC
0.15735	DOPC
-0.19209	DOPC
0.24938	DOPC
0.063608	DOPC
0.29084	DOPC
0.72782	DOPC
0.033948	DOPC
-0.013531	DOPC
0.095739	DOPC
-0.0036312	DOPC
-0.12864	DOPC
0.10359	DOPC
-0.077787	DOPC
0.47684	DOPC
0.36856	DOPC
-0.010615	DOPC
0.29002	DOPC
-0.08049	DOPC
-0.13683	DOPC
0.53775	DOPC
0.08939	DOPC
0.066248	DOPC
0.4259	DOPC
0.38583	DOPC
-0.07286	DOPC
0.45078	DOPC
-0.12359	DOPC
0.10869	DOPC
-0.024096	DOPC
0.2786	DOPC
-0.3272	DOPC
0.15839	DOPC
0.36487	DOPC
0.28964	DOPC
-0.40967	DOPC
-0.038293	DOPC
0.014113	DOPC
-0.22839	DOPC
0.60933	DOPC
0.30874	DOPC
-0.24261	DOPC
-0.17575	DOPC
-0.06853	DOPC
-0.0772	DOPC
-0.097514	DOPC
0.25133	DOPC
0.27041	DOPC
0.1376	DOPC
0.033993	DOPC
0.22052	DOPC
-0.15557	DOPC
0.45493	DOPC
0.55081	DOPC
0.10762	DOPC
0.028645	DOPC
0.086176	DOPC
-0.022923	DOPC
0.117	DOPC
0.15655	DOPC
0.37329	DOPC
-0.011487	DOPC
0.064319	DOPC
0.0028196	DOPC
0.14247	DOPC
0.16206	DOPC
0.43701	DOPC
0.27164	DOPC
0.21847	DOPC
0.047873	DOPC
0.24428	DOPC
0.18907	DOPC
0.23897	DOPC
0.745	DOPC
0.40256	DOPC
-0.12586	DOPC
0.05185	DOPC
0.073253	DOPC
0.40205	DOPC
-0.14052	DOPC
0.059276	DOPC
0.27846	DOPC
-0.034509	DOPC
-0.10374	DOPC
-0.24748	DOPC
0.042367	DOPC
0.2131	DOPC
-0.19826	DOPC
-0.35707	DOPC
-0.011956	DOPC
-0.092231	DOPC
0.27928	DOPC
0.0076748	DOPC
0.28559	DOPC
0.10837	DOPC
0.07786	DOPC
-0.090521	DOPC
-0.1198	DOPC
0.039093	DOPC
-0.051495	DOPC
0.061772	DOPC
0.031213	DOPC
0.0063292	DOPC
0.15143	DOPC
0.21724	DOPC
0.050254	DOPC
0.27283	DOPC
0.025446	DOPC
0.40345	DOPC
0.10904	DOPC
0.19037	DOPC
0.013081	DOPC
0.085014	DOPC
0.054706	DOPC
0.027996	DOPC
-0.074392	DOPC
0.15189	DOPC
0.015186	DOPC
0.13958	DOPC
0.062884	DOPC
-0.042372	DOPC
0.59844	DOPC
0.028419	DOPC
0.098684	DOPC
-0.083175	DOPC
-0.049467	DOPC
0.11955	DOPC
-0.077775	DOPC
-0.061437	DOPC
-0.12891	DOPC
0.30555	DOPC
-0.18054	DOPC
0.084355	DOPC
0.20721	DOPC
0.30677	DOPC
-0.077077	DOPC
-0.20968	DOPC
0.41536	DOPC
0.010344	DOPC
0.064306	DOPC
0.022812	DOPC
0.088985	DOPC
-0.12656	DOPC
-0.059225	DOPC
-0.012785	DOPC
-0.12029	DOPC
0.049899	DOPC
0.028408	DOPC
-0.13462	DOPC
0.18263	DOPC
0.0015922	DOPC
-0.10559	DOPC
0.027076	DOPC
-0.19361	DOPC
0.21633	DOPC
0.17735	DOPC
0.45946	DOPC
0.025103	DOPC
-0.10679	DOPC
-0.036952	DOPC
-0.013613	DOPC
0.10287	DOPC
0.0008976	DOPC
-0.096356	DOPC
-0.13379	DOPC
-0.03195	DOPC
0.16067	DOPC
-0.037662	DOPC
-0.21183	DOPC
0.0079211	DOPC
-0.10575	DOPC
-0.13654	DOPC
0.41232	DOPC
0.35134	DOPC
0.2164	DOPC
-0.15462	DOPC
0.26162	DOPC
0.11547	DOPC
0.43151	DOPC
0.18772	DOPC
-0.31231	DOPC
-0.052387	DOPC
0.3223	DOPC
0.41519	DOPC
-0.022917	DOPC
0.27295	DOPC
0.27661	DOPC
0.036923	DOPC
0.076666	DOPC
0.33067	DOPC
0.091535	DOPC
0.026289	DOPC
0.093442	DOPC
0.099218	DOPC
0.037176	DOPC
-0.11077	DOPC
0.098228	DOPC
0.12597	DOPC
0.21017	DOPC
0.022044	DOPC
0.16086	DOPC
0.47231	DOPC
-0.086291	DOPC
0.062264	DOPC
0.54899	DOPC
0.19769	DOPC
-0.12896	DOPC
0.048903	DOPC
0.058631	DOPC
-0.18153	DOPC
0.082973	DOPC
-0.2539	DOPC
0.3684	DOPC
0.1537	DOPC
-0.07195	DOPC
0.071051	DOPC
0.14146	DOPC
-0.071794	DOPC
0.0015476	DOPC
-0.018711	DOPC
0.011239	DOPC
-0.2855	DOPC
-0.17224	DOPC
-0.015728	DOPC
0.12201	DOPC
0.093403	DOPC
0.1398	DOPC
0.14125	DOPC
-0.1366	DOPC
0.22854	DOPC
-0.039944	DOPC
0.088519	DOPC
0.015721	DOPC
-0.3081	DOPC
0.29548	DOPC
0.076016	DOPC
0.1214	DOPC
-0.26583	DOPC
-0.01162	DOPC
0.22472	DOPC
0.0676	DOPC
0.014334	DOPC
0.062377	DOPC
-0.030155	DOPC
0.020081	DOPC
-0.1274	DOPC
0.11806	DOPC
0.22355	DOPC
0.25561	DOPC
-0.2293	DOPC
0.27211	DOPC
0.12375	DOPC
0.11441	DOPC
0.15778	DOPC
0.077434	DOPC
0.061759	DOPC
0.12547	DOPC
0.29237	DOPC
-0.040782	DOPC
0.0070255	DOPC
0.23077	DOPC
0.0034728	DOPC
-0.20001	DOPC
-0.052431	DOPC
-0.14236	DOPC
0.01103	DOPC
-0.026872	DOPC
0.12857	DOPC
-0.0053977	DOPC
0.11279	DOPC
0.18431	DOPC
0.26292	DOPC
-0.15083	DOPC
0.12509	DOPC
0.15596	DOPC
0.10835	DOPC
0.1306	DOPC
0.09652	DOPC
0.20078	DOPC
-0.12412	DOPC
0.21782	DOPC
0.29544	DOPC
0.50363	DOPC
0.23814	DOPC
-0.03325	DOPC
0.23364	DOPC
0.21903	DOPC
-0.096147	DOPC
0.14295	DOPC
-0.030334	DOPC
0.30274	DOPC
0.22949	DOPC
0.223	DOPC
0.0070108	DOPC
0.043505	DOPC
0.048487	DOPC
0.1312	DOPC
-0.1432	DOPC
0.011986	DOPC
0.094293	DOPC
-0.034221	DOPC
-0.14909	DOPC
-0.023569	DOPC
-0.094571	DOPC
0.052966	DOPC
0.086821	DOPC
0.0057463	DOPC
-0.18934	DOPC
0.1283	DOPC
0.37767	DOPC
-0.042922	DOPC
0.37679	DOPC
-0.036374	DOPC
-0.09531	DOPC
-0.13891	DOPC
0.35885	DOPC
0.33317	DOPC
0.34196	DOPC
0.078411	DOPC
0.39291	DOPC
0.031886	DOPC
-0.039413	DOPC
0.1872	DOPC
-0.073822	DOPC
0.040167	DOPC
0.052529	DOPC
-0.068408	DOPC
-0.012672	DOPC
0.21431	DOPC
0.069751	DOPC
-0.067455	DOPC
0.013958	DOPC
-0.01595	DOPC
0.18082	DOPC
0.1411	DOPC
-0.1121	DOPC
0.074358	DOPC
0.14667	DOPC
0.20504	DOPC
0.3069	DOPC
0.0029661	DOPC
0.027364	DOPC
0.081006	DOPC
-0.12458	DOPC
0.24707	DOPC
0.047671	DOPC
0.12772	DOPC
-0.16258	DOPC
0.41623	DOPC
0.18545	DOPC
0.19311	DOPC
0.047171	DOPC
0.22655	DOPC
-0.066989	DOPC
-0.028415	DOPC
0.37773	DOPC
-0.070973	DOPC
-0.0045747	DOPC
0.28812	DOPC
0.18403	DOPC
-0.037996	DOPC
0.11462	DOPC
0.13532	DOPC
0.12398	DOPC
-0.08949	DOPC
0.33427	DOPC
0.23484	DOPC
0.17129	DOPC
-0.24261	DOPC
0.039061	DOPC
0.1643	DOPC
0.24691	DOPC
0.20281	DOPC
0.40241	DOPC
0.27801	DOPC
-0.032821	DOPC
0.032834	DOPC
0.2625	DOPC
0.39728	DOPC
-0.11303	DOPC
0.013584	DOPC
-0.12403	DOPC
0.018904	DOPC
-0.023555	DOPC
0.046563	DOPC
0.067539	DOPC
0.2158	DOPC
0.0065478	DOPC
0.34447	DOPC
-0.013167	DOPC
0.01332	DOPC
-0.049071	DOPC
0.18457	DOPC
0.13997	DOPC
0.15759	DOPC
-0.0080319	DOPC
0.13963	DOPC
0.031782	DOPC
-0.023158	DOPC
-0.34474	DOPC
0.16804	DOPC
-0.43273	DOPC
0.06882	DOPC
-0.14069	DOPC
0.35388	DOPC
-0.022683	DOPC
0.26985	DOPC
-0.041274	DOPC
0.26829	DOPC
0.28257	DOPC
0.079843	DOPC
0.21261	DOPC
0.13297	DOPC
0.19867	DOPC
0.0065037	DOPC
-0.36169	DOPC
0.016175	DOPC
-0.20155	DOPC
0.099402	DOPC
0.30551	DOPC
-0.013842	DOPC
0.30827	DOPC
0.21676	DOPC
0.20926	DOPC
0.055364	DOPC
0.18752	DOPC
0.1523	DOPC
0.075748	DOPC
0.22859	DOPC
0.074997	DOPC
0.62337	DOPC
0.073871	DOPC
0.024003	DOPC
0.083288	DOPC
0.47202	DOPC
0.51868	DOPC
0.065326	DOPC
0.26896	DOPC
-0.0040098	DOPC
-0.10948	DOPC
0.21618	DOPC
0.25287	DOPC
-0.053288	DOPC
0.05212	DOPC
0.28995	DOPC
0.011739	DOPC
0.21443	DOPC
0.096449	DOPC
-0.045342	DOPC
0.052079	DOPC
-0.041174	DOPC
-0.17994	DOPC
0.16295	DOPC
0.092604	DOPC
0.067681	DOPC
-0.029315	DOPC
-0.0072856	DOPC
-0.090882	DOPC
-0.16662	DOPC
-0.13624	DOPC
0.030782	DOPC
0.12465	DOPC
-0.035046	DOPC
-0.25166	DOPC
0.084488	DOPC
-0.095805	DOPC
-0.027518	DOPC
-0.12611	DOPC
0.29116	DOPC
0.12995	DOPC
0.067267	DOPC
0.044857	DOPC
-0.096178	DOPC
0.056123	DOPC
0.26477	DOPC
0.089141	DOPC
-0.024658	DOPC
0.21894	DOPC
-0.078096	DOPC
0.062671	DOPC
0.075779	DOPC
-0.0079671	DOPC
0.044533	DOPC
-0.049389	DOPC
0.27785	DOPC
-0.21	DOPC
0.088037	DOPC
0.04008	DOPC
-0.13386	DOPC
0.015619	DOPC
-0.092608	DOPC
0.12056	DOPC
0.21189	DOPC
0.043072	DOPC
-0.034013	DOPC
0.22832	DOPC
0.061702	DOPC
0.15516	DOPC
0.034608	DOPC
-0.10876	DOPC
-0.067594	DOPC
-0.099163	DOPC
0.067567	DOPC
0.0531	DOPC
0.41122	DOPC
-0.060201	DOPC
0.011573	DOPC
-0.044844	DOPC
0.35223	DOPC
0.25161	DOPC
-0.0043157	DOPC
0.03694	DOPC
0.59476	DOPC
-0.0015159	DOPC
0.25616	DOPC
0.013494	DOPC
0.1387	DOPC
-0.09977	DOPC
-0.08753	DOPC
0.034808	DOPC
0.39784	DOPC
0.071777	DOPC
0.10714	DOPC
0.097926	DOPC
-0.020614	DOPC
0.073632	DOPC
0.10087	DOPC
0.16004	DOPC
0.13519	DOPC
0.15871	DOPC
0.20727	DOPC
0.017316	DOPC
0.1636	DOPC
-0.13614	DOPC
-0.087347	DOPC
0.17693	DOPC
-0.10481	DOPC
0.16891	DOPC
0.032685	DOPC
0.070403	DOPC
0.13138	DOPC
0.26758	DOPC
0.12404	DOPC
0.40316	DOPC
-0.15132	DOPC
0.60112	DOPC
0.50019	DOPC
-0.0054615	DOPC
0.18148	DOPC
0.19891	DOPC
0.13306	DOPC
0.12862	DOPC
-0.12095	DOPC
0.2726	DOPC
0.083837	DOPC
0.047438	DOPC
0.057249	DOPC
0.18881	DOPC
-0.015527	DOPC
0.43828	DOPC
-0.088673	DOPC
-0.070078	DOPC
0.14841	DOPC
0.26276	DOPC
0.047183	DOPC
-0.073371	DOPC
0.01857	DOPC
0.17529	DOPC
0.24384	DOPC
0.26327	DOPC
0.14908	DOPC
0.26866	DOPC
0.35498	DOPC
-0.054483	DOPC
0.066298	DOPC
0.06822	DOPC
-0.017579	DOPC
-0.14689	DOPC
0.12787	DOPC
-0.070945	DOPC
0.020458	DOPC
-0.01572	DOPC
-0.043455	DOPC
0.039138	DOPC
0.41605	DOPC
0.11955	DOPC
0.13397	DOPC
-0.13693	DOPC
0.083223	DOPC
0.21578	DOPC
0.33875	DOPC
0.077876	DOPC
0.36709	DOPC
0.085209	DOPC
0.02334	DOPC
0.45781	DOPC
0.047774	DOPC
-0.20299	DOPC
0.060202	DOPC
0.36034	DOPC
-0.09455	DOPC
0.072926	DOPC
0.54159	DOPC
-0.24665	DOPC
0.10999	DOPC
-0.0051079	DOPC
0.13958	DOPC
-0.0969	DOPC
0.021033	DOPC
0.2236	DOPC
0.17831	DOPC
-0.18937	DOPC
0.19612	DOPC
0.26397	DOPC
0.33393	DOPC
-0.068343	DOPC
0.33537	DOPC
0.18894	DOPC
0.21652	DOPC
0.066525	DOPC
-0.18199	DOPC
0.10188	DOPC
0.16071	DOPC
0.18068	DOPC
0.3263	DOPC
0.15684	DOPC
0.021066	DOPC
0.27054	DOPC
0.10932	DOPC
0.028025	DOPC
-0.10189	DOPC
0.04882	DOPC
0.11694	DOPC
0.22873	DOPC
0.04377	DOPC
0.13623	DOPC
-0.11825	DOPC
0.06411	DOPC
-0.01184	DOPC
-0.10752	DOPC
0.14546	DOPC
0.1752	DOPC
0.0034887	DOPC
0.51219	DOPC
0.044706	DOPC
-0.10077	DOPC
0.42809	DOPC
-0.21301	DOPC
0.2678	DOPC
0.10308	DOPC
0.26046	DOPC
0.037485	DOPC
0.1186	DOPC
0.23005	DOPC
0.2079	DOPC
0.12848	DOPC
0.037292	DOPC
0.45818	DOPC
0.067013	DOPC
0.18613	DOPC
0.15476	DOPC
0.22063	DOPC
0.0086073	DOPC
0.11658	DOPC
-0.1767	DOPC
0.14448	DOPC
-0.020888	DOPC
0.41931	DOPC
0.60066	DOPC
0.0096324	DOPC
-0.0076253	DOPC
0.66713	DOPC
-0.11084	DOPC
0.10636	DOPC
-0.19243	DOPC
-0.058687	DOPC
-0.1618	DOPC
0.022096	DOPC
0.16508	DOPC
-0.14487	DOPC
0.084679	DOPC
0.02543	DOPC
0.0089852	DOPC
-0.11493	DOPC
0.048992	DOPC
0.026726	DOPC
0.061389	DOPC
0.030479	DOPC
-0.047307	DOPC
-0.027069	DOPC
-0.085162	DOPC
-0.16882	DOPC
0.0078893	DOPC
-0.01769	DOPC
0.066818	DOPC
-0.064579	DOPC
0.18632	DOPC
-0.00094943	DOPC
0.13619	DOPC
-0.021699	DOPC
-0.13292	DOPC
0.18617	DOPC
0.24112	DOPC
-0.11137	DOPC
0.15842	DOPC
0.037912	DOPC
-0.021058	DOPC
-0.0055844	DOPC
0.062473	DOPC
-0.063731	DOPC
-0.056794	DOPC
0.040657	DOPC
-0.064236	DOPC
-0.084238	DOPC
-0.088278	DOPC
0.023728	DOPC
0.12896	DOPC
0.14265	DOPC
0.028921	DOPC
-0.10533	DOPC
0.23104	DOPC
-0.0047342	DOPC
0.048059	DOPC
-0.010364	DOPC
0.21285	DOPC
-0.13668	DOPC
0.11079	DOPC
-0.17805	DOPC
0.014556	DOPC
0.13636	DOPC
-0.10301	DOPC
0.071804	DOPC
0.030461	DOPC
0.10339	DOPC
0.0064863	DOPC
-0.060267	DOPC
0.024415	DOPC
0.050788	DOPC
0.21043	DOPC
-0.00043313	DOPC
0.10613	DOPC
0.10156	DOPC
-0.35965	DOPC
0.055412	DOPC
-0.070745	DOPC
-0.079428	DOPC
-0.031038	DOPC
-0.22085	DOPC
0.26104	DOPC
0.049421	DOPC
0.055735	DOPC
-0.15226	DOPC
0.060493	DOPC
0.10782	DOPC
0.1048	DOPC
-0.086812	DOPC
0.18229	DOPC
0.067953	DOPC
0.29556	DOPC
-0.035445	DOPC
-0.049474	DOPC
0.27148	DOPC
0.28775	DOPC
0.16145	DOPC
-0.023583	DOPC
0.055956	DOPC
0.060692	DOPC
-0.19724	DOPC
-0.03192	DOPC
-0.14036	DOPC
-0.1724	DOPC
0.2791	DOPC
-0.13643	DOPC
0.20594	DOPC
-0.086425	DOPC
0.20458	DOPC
0.38298	DOPC
0.061417	DOPC
-0.00098746	DOPC
-0.13093	DOPC
0.03303	DOPC
-0.13668	DOPC
0.13588	DOPC
0.21267	DOPC
0.13942	DOPC
-0.085726	DOPC
0.29106	DOPC
-0.14658	DOPC
0.25202	DOPC
-0.32219	DOPC
0.15581	DOPC
0.15027	DOPC
0.21108	DOPC
0.01399	DOPC
0.13436	DOPC
0.054981	DOPC
0.077487	DOPC
0.16451	DOPC
-0.038489	DOPC
-0.020538	DOPC
0.20643	DOPC
-0.068949	DOPC
0.10651	DOPC
0.079332	DOPC
0.095372	DOPC
0.14659	DOPC
0.035709	DOPC
0.22577	DOPC
0.18228	DOPC
0.24456	DOPC
0.1749	DOPC
0.042337	DOPC
-0.10977	DOPC
0.025409	DOPC
0.054139	DOPC
-0.033961	DOPC
0.16927	DOPC
-0.10021	DOPC
0.13275	DOPC
0.21749	DOPC
-0.06811	DOPC
-0.1343	DOPC
0.12279	DOPC
0.10659	DOPC
-0.045008	DOPC
0.08406	DOPC
0.079234	DOPC
0.025215	DOPC
0.021124	DOPC
0.19755	DOPC
-0.11288	DOPC
-0.085933	DOPC
-0.061182	DOPC
0.063326	DOPC
-0.33217	DOPC
0.46953	DOPC
0.0024799	DOPC
0.046011	DOPC
0.026664	DOPC
0.14356	DOPC
0.017123	DOPC
-0.058309	DOPC
0.10472	DOPC
0.3851	DOPC
0.3817	DOPC
-0.19092	DOPC
0.23582	DOPC
0.061403	DOPC
0.049699	DOPC
-0.016834	DOPC
0.11544	DOPC
-0.006263	DOPC
-0.036533	DOPC
0.0097688	DOPC
0.053204	DOPC
0.13701	DOPC
0.25728	DOPC
0.054196	DOPC
0.15003	DOPC
0.4033	DOPC
0.071865	DOPC
0.1365	DOPC
-0.00057818	DOPC
0.10489	DOPC
0.1435	DOPC
0.059036	DOPC
0.061962	DOPC
0.18882	DOPC
0.36287	DOPC
0.37218	DOPC
-0.097673	DOPC
-0.0071507	DOPC
0.29851	DOPC
-0.078789	DOPC
0.43016	DOPC
0.070225	DOPC
0.27924	DOPC
-0.39933	DOPC
0.13706	DOPC
0.12053	DOPC
-0.16282	DOPC
0.034442	DOPC
-0.15768	DOPC
0.06642	DOPC
0.10287	DOPC
0.30944	DOPC
-0.034055	DOPC
0.31522	DOPC
0.11299	DOPC
-0.043696	DOPC
0.064017	DOPC
-0.061472	DOPC
-0.084449	DOPC
-0.11252	DOPC
-0.0032306	DOPC
0.081139	DOPC
0.22252	DOPC
0.0018488	DOPC
0.22277	DOPC
0.094853	DOPC
-0.043379	DOPC
0.1112	DOPC
-0.19894	DOPC
-0.24566	DOPC
0.17187	DOPC
0.04458	DOPC
-0.15312	DOPC
-0.077143	DOPC
-0.087837	DOPC
-0.082232	DOPC
0.22238	DOPC
-8.67E-05	DOPC
-0.00026939	DOPC
0.026334	DOPC
0.41809	DOPC
0.20655	DOPC
-0.081485	DOPC
-0.055932	DOPC
0.4128	DOPC
-0.059505	DOPC
0.1974	DOPC
-0.012581	DOPC
-0.15353	DOPC
-0.10766	DOPC
0.10317	DOPC
-0.038656	DOPC
0.079514	DOPC
0.51929	DOPC
0.16672	DOPC
-0.096763	DOPC
-0.070365	DOPC
-0.0010979	DOPC
0.18536	DOPC
0.0039702	DOPC
0.11827	DOPC
0.15308	DOPC
0.33799	DOPC
0.13207	DOPC
0.065698	DOPC
-0.25447	DOPC
0.52621	DOPC
-0.25763	DOPC
0.11238	DOPC
0.067589	DOPC
0.16484	DOPC
0.08081	DOPC
-0.013666	DOPC
0.13668	DOPC
0.10876	DOPC
-0.1197	DOPC
0.18421	DOPC
0.26879	DOPC
0.084755	DOPC
0.53121	DOPC
0.74336	DOPC
-0.24272	DOPC
0.1903	DOPC
-0.13778	DOPC
0.19392	DOPC
0.070588	DOPC
0.12514	DOPC
-0.064485	DOPC
-0.10373	DOPC
0.32318	DOPC
0.095202	DOPC
-0.23029	DOPC
0.026479	DOPC
0.40063	DOPC
0.077017	DOPC
0.16306	DOPC
0.046892	DOPC
-0.23005	DOPC
-0.034773	DOPC
0.17913	DOPC
-0.39859	DOPC
-0.091953	DOPC
0.13352	DOPC
-0.090295	DOPC
0.15844	DOPC
0.26351	DOPC
-0.040169	DOPC
-0.025898	DOPC
-0.047464	DOPC
0.27478	DOPC
0.18863	DOPC
-0.065276	DOPC
0.066948	DOPC
0.023717	DOPC
0.055239	DOPC
0.15589	DOPC
0.079495	DOPC
0.059685	DOPC
-0.18623	DOPC
0.28553	DOPC
0.35453	DOPC
0.25871	DOPC
0.34337	DOPC
-0.083098	DOPC
0.12395	DOPC
0.16097	DOPC
0.38553	DOPC
0.044922	DOPC
-0.04665	DOPC
0.015414	DOPC
0.064564	DOPC
-0.04138	DOPC
-0.019747	DOPC
0.14302	DOPC
0.13653	DOPC
0.066097	DOPC
0.065151	DOPC
-0.024422	DOPC
0.022199	DOPC
0.04404	DOPC
0.20816	DOPC
0.041819	DOPC
0.096335	DOPC
0.018811	DOPC
0.0096166	DOPC
0.28115	DOPC
0.048901	DOPC
0.36534	DOPC
-0.083703	DOPC
0.49001	DOPC
0.24335	DOPC
0.48357	DOPC
0.36762	DOPC
0.039285	DOPC
0.11352	DOPC
0.049968	DOPC
0.17243	DOPC
0.2834	DOPC
-0.065561	DOPC
-0.0055676	DOPC
0.62842	DOPC
-0.18081	DOPC
-0.058716	DOPC
-0.014955	DOPC
0.30625	DOPC
0.26904	DOPC
0.2604	DOPC
0.073889	DOPC
0.26183	DOPC
0.35806	DOPC
0.20147	DOPC
-0.022053	DOPC
0.025168	DOPC
0.11681	DOPC
0.06796	DOPC
0.074026	DOPC
0.14687	DOPC
0.21086	DOPC
0.46467	DOPC
0.061471	DOPC
0.12343	DOPC
-0.034665	DOPC
0.075793	DOPC
0.08856	DOPC
-0.16466	DOPC
-0.048416	DOPC
0.25	DOPC
-0.093499	DOPC
-0.32878	DOPC
0.085614	DOPC
0.090013	DOPC
-0.0096993	DOPC
0.056329	DOPC
-0.064646	DOPC
-0.07033	DOPC
-0.074562	DOPC
0.38119	DOPC
-0.17452	DOPC
-0.022074	DOPC
0.18033	DOPC
0.24143	DOPC
0.015588	DOPC
0.11323	DOPC
0.22498	DOPC
-0.012022	DOPC
0.058225	DOPC
0.22418	DOPC
-0.39396	DOPC
-0.1116	DOPC
0.01725	DOPC
0.434	DOPC
0.11154	DOPC
-0.071222	DOPC
-0.0041004	DOPC
0.22908	DOPC
0.17267	DOPC
0.070038	DOPC
0.035337	DOPC
0.24572	DOPC
-0.051383	DOPC
0.035354	DOPC
0.21523	DOPC
-0.11705	DOPC
0.32954	DOPC
0.17375	DOPC
-0.081863	DOPC
0.23577	DOPC
0.39789	DOPC
0.042212	DOPC
0.36093	DOPC
0.11812	DOPC
-0.037117	DOPC
0.14912	DOPC
0.069262	DOPC
-0.096236	DOPC
0.23205	DOPC
0.02332	DOPC
0.11667	DOPC
0.073199	DOPC
0.055319	DOPC
-0.069639	DOPC
0.14611	DOPC
0.25494	DOPC
-0.081868	DOPC
0.32148	DOPC
-0.11395	DOPC
0.45091	DOPC
0.17492	DOPC
0.38111	DOPC
0.045365	DOPC
0.11894	DOPC
0.27398	DOPC
0.45802	DOPC
0.11585	DOPC
0.18592	DOPC
0.32514	DOPC
-0.019902	DOPC
-0.2087	DOPC
0.019061	DOPC
-0.14786	DOPC
0.014988	DOPC
-0.046405	DOPC
0.062189	DOPC
0.32707	DOPC
0.32599	DOPC
0.13198	DOPC
0.15674	DOPC
0.02694	DOPC
0.057312	DOPC
0.38201	DOPC
0.19331	DOPC
0.0081837	DOPC
0.03306	DOPC
0.06907	DOPC
-0.037	DOPC
0.20673	DOPC
-0.066768	DOPC
0.12213	DOPC
-0.26369	DOPC
0.48165	DOPC
0.11209	DOPC
0.31026	DOPC
0.136	DOPC
0.31179	DOPC
-0.018001	DOPC
0.058774	DOPC
0.23847	DOPC
0.050496	DOPC
0.06788	DOPC
0.14648	DOPC
0.098187	DOPC
0.080806	DOPC
0.094118	DOPC
0.21647	DOPC
0.040549	DOPC
0.15671	DOPC
0.077948	DOPC
0.048617	DOPC
0.13136	DOPC
0.050363	DOPC
0.17509	DOPC
0.029407	DOPC
0.086877	DOPC
0.028567	DOPC
-0.12901	DOPC
-0.0023286	DOPC
0.19551	DOPC
0.12342	DOPC
0.20006	DOPC
-0.037059	DOPC
0.19247	DOPC
0.083446	DOPC
0.13996	DOPC
-0.05095	DOPC
0.17081	DOPC
0.093681	DOPC
0.068268	DOPC
0.15256	DOPC
0.29182	DOPC
0.10728	DOPC
0.19357	DOPC
-0.1374	DOPC
0.15435	DOPC
0.17545	DOPC
-0.033799	DOPC
0.14002	DOPC
0.30701	DOPC
0.075428	DOPC
0.12401	DOPC
0.10816	DOPC
0.23358	DOPC
0.086162	DOPC
0.028015	DOPC
-0.021564	DOPC
0.036531	DOPC
0.12501	DOPC
0.1896	DOPC
-0.19992	DOPC
-0.12551	DOPC
0.24811	DOPC
-0.0053158	DOPC
0.0026604	DOPC
-0.024996	DOPC
0.073979	DOPC
0.23953	DOPC
0.027129	DOPC
-0.082522	DOPC
-0.21109	DOPC
-0.13859	DOPC
-0.3621	DOPC
0.29993	DOPC
-0.20062	DOPC
0.28625	DOPC
0.12643	DOPC
-0.049823	DOPC
-0.1113	DOPC
0.35467	DOPC
-0.16601	DOPC
0.41464	DOPC
-0.080747	DOPC
0.045829	DOPC
-0.082598	DOPC
0.12179	DOPC
0.16296	DOPC
0.026164	DOPC
0.21265	DOPC
-0.029335	DOPC
-0.17994	DOPC
-0.24989	DOPC
0.18831	DOPC
0.074092	DOPC
0.017332	DOPC
0.13028	DOPC
0.012999	DOPC
0.10962	DOPC
0.16958	DOPC
0.42225	DOPC
0.094687	DOPC
0.31488	DOPC
0.04209	DOPC
-0.25426	DOPC
-0.010541	DOPC
0.1185	DOPC
0.033321	DOPC
0.33694	DOPC
0.066742	DOPC
-0.074232	DOPC
0.1989	DOPC
0.09318	DOPC
0.12672	DOPC
0.31984	DOPC
0.10328	DOPC
0.1964	DOPC
0.14147	DOPC
0.19559	DOPC
0.13157	DOPC
0.17591	DOPC
0.11877	DOPC
0.16911	DOPC
-0.033149	DOPC
0.18101	DOPC
0.032636	DOPC
-0.065498	DOPC
0.17823	DOPC
0.16385	DOPC
-0.004077	DOPC
0.41945	DOPC
0.1279	DOPC
-0.051312	DOPC
0.10705	DOPC
0.38063	DOPC
0.034809	DOPC
0.31885	DOPC
-0.12771	DOPC
0.021434	DOPC
0.123	DOPC
0.21493	DOPC
0.1368	DOPC
0.077636	DOPC
0.42092	DOPC
0.43571	DOPC
0.074801	DOPC
0.2556	DOPC
-0.065003	DOPC
-0.096357	DOPC
0.091011	DOPC
-0.55334	DOPC
-0.03157	DOPC
0.33094	DOPC
0.18052	DOPC
-0.069652	DOPC
0.084741	DOPC
-0.14749	DOPC
0.3563	DOPC
0.093797	DOPC
0.15311	DOPC
-0.025019	DOPC
-0.015221	DOPC
0.42565	DOPC
0.0042944	DOPC
0.23525	DOPC
0.071672	DOPC
-0.0063754	DOPC
-0.177	DOPC
0.061082	DOPC
-0.010079	DOPC
0.027386	DOPC
-0.16963	DOPC
-0.051006	DOPC
0.069253	DOPC
0.32163	DOPC
0.47172	DOPC
0.10914	DOPC
-0.06939	DOPC
-0.086734	DOPC
0.023814	DOPC
-0.02706	DOPC
0.26885	DOPC
0.22472	DOPC
-0.089196	DOPC
0.11795	DOPC
0.057348	DOPC
0.18215	DOPC
0.10366	DOPC
0.19164	DOPC
0.11634	DOPC
-0.053401	DOPC
0.038864	DOPC
-0.018285	DOPC
-0.31265	DOPC
0.016614	DOPC
-0.16187	DOPC
0.012276	DOPC
-0.0010714	DOPC
0.16926	DOPC
-0.045111	DOPC
0.014798	DOPC
0.021237	DOPC
-0.005394	DOPC
-0.16082	DOPC
-0.081825	DOPC
-0.043684	DOPC
0.075706	DOPC
-0.1347	DOPC
0.066451	DOPC
0.068766	DOPC
-0.018936	DOPC
-0.09927	DOPC
0.16967	DOPC
0.37412	DOPC
-0.035099	DOPC
0.0746	DOPC
-0.06527	DOPC
-0.012832	DOPC
0.356	DOPC
0.16306	DOPC
0.18912	DOPC
0.089617	DOPC
0.31586	DOPC
0.10479	DOPC
0.16046	DOPC
0.10597	DOPC
0.006736	DOPC
-0.041654	DOPC
0.046483	DOPC
0.12564	DOPC
-0.18112	DOPC
0.013	DOPC
0.051231	DOPC
-0.10557	DOPC
0.1311	DOPC
0.18927	DOPC
0.089603	DOPC
-0.02059	DOPC
0.0019133	DOPC
0.0065204	DOPC
-0.056137	DOPC
0.4276	DOPC
-0.033245	DOPC
0.27513	DOPC
0.015383	DOPC
-0.032971	DOPC
-0.12137	DOPC
-0.082114	DOPC
0.26982	DOPC
0.28401	DOPC
0.070573	DOPC
-0.10305	DOPC
0.068631	DOPC
0.13588	DOPC
-0.074044	DOPC
0.51849	DOPC
0.29497	DOPC
0.14776	DOPC
0.086089	DOPC
0.1822	DOPC
-0.018762	DOPC
0.13873	DOPC
0.049051	DOPC
-0.079363	DOPC
0.12901	DOPC
0.051015	DOPC
0.080011	DOPC
0.045728	DOPC
0.22334	DOPC
0.065215	DOPC
0.17854	DOPC
-0.047263	DOPC
0.02915	DOPC
0.061057	DOPC
-0.06806	DOPC
0.15949	DOPC
-0.035365	DOPC
0.039091	DOPC
-0.10654	DOPC
-0.018935	DOPC
0.073093	DOPC
0.35702	DOPC
0.12241	DOPC
0.23713	DOPC
0.13814	DOPC
-0.10233	DOPC
-0.32939	DOPC
-0.083493	DOPC
-0.079224	DOPC
0.051483	DOPC
-0.079285	DOPC
0.066428	DOPC
-0.014418	DOPC
-0.079214	DOPC
0.12859	DOPC
0.084008	DOPC
-0.060359	DOPC
0.2371	DOPC
-0.11402	DOPC
0.25305	DOPC
-0.0030515	DOPC
-0.076618	DOPC
-0.04249	DOPC
0.31303	DOPC
0.048121	DOPC
-0.049102	DOPC
0.22551	DOPC
0.17779	DOPC
0.35841	DOPC
0.36779	DOPC
0.0017051	DOPC
0.52774	DOPC
0.039021	DOPC
0.12647	DOPC
0.04158	DOPC
0.072246	DOPC
0.0068293	DOPC
-0.24085	DOPC
0.11544	DOPC
-0.036129	DOPC
0.069962	DOPC
-0.14624	DOPC
-0.080052	DOPC
-0.11526	DOPC
-0.054177	DOPC
0.054914	DOPC
0.40555	DOPC
0.16705	DOPC
-0.097246	DOPC
-0.053418	DOPC
-0.19181	DOPC
0.067393	DOPC
-0.071559	DOPC
-0.125	DOPC
0.20084	DOPC
0.072333	DOPC
0.38429	DOPC
0.1892	DOPC
0.50252	DOPC
0.028792	DOPC
0.065004	DOPC
0.17217	DOPC
0.23011	DOPC
0.18775	DOPC
0.13951	DOPC
0.052022	DOPC
0.10005	DOPC
0.046709	DOPC
0.1488	DOPC
-0.16328	DOPC
-0.19655	DOPC
-0.053051	DOPC
-0.11064	DOPC
0.19977	DOPC
-0.069904	DOPC
0.057243	DOPC
-0.304	DOPC
-0.072012	DOPC
0.093613	DOPC
-0.20633	DOPC
0.12507	DOPC
0.040579	DOPC
-0.1483	DOPC
0.1808	DOPC
-0.0078215	DOPC
0.063273	DOPC
0.14265	DOPC
0.067748	DOPC
0.16252	DOPC
-0.045181	DOPC
0.034069	DOPC
0.090482	DOPC
-0.12238	DOPC
0.21717	DOPC
0.11005	DOPC
0.084013	DOPC
-0.1328	DOPC
0.14838	DOPC
0.029671	DOPC
-0.0066428	DOPC
0.21922	DOPC
0.16831	DOPC
0.18646	DOPC
0.50493	DOPC
0.59599	DOPC
0.11447	DOPC
0.14741	DOPC
0.050888	DOPC
-0.0055883	DOPC
-0.0309	DOPC
0.045768	DOPC
-0.059202	DOPC
0.066315	DOPC
-0.067242	DOPC
0.029888	DOPC
0.047267	DOPC
0.051193	DOPC
0.010374	DOPC
-0.18789	DOPC
0.24992	DOPC
-0.049201	DOPC
-0.013366	DOPC
-0.23992	DOPC
-0.1993	DOPC
0.16558	DOPC
-0.35638	DOPC
0.034025	DOPC
0.096378	DOPC
0.05175	DOPC
0.0083486	DOPC
0.16459	DOPC
0.068208	DOPC
0.27877	DOPC
0.21765	DOPC
-0.20704	DOPC
0.40035	DOPC
0.17393	DOPC
0.020494	DOPC
-0.15097	DOPC
0.091532	DOPC
-0.068135	DOPC
-0.071108	DOPC
0.15353	DOPC
0.14601	DOPC
0.074197	DOPC
0.32903	DOPC
-0.1892	DOPC
0.074988	DOPC
0.39577	DOPC
0.20723	DOPC
0.22725	DOPC
0.14024	DOPC
-0.13012	DOPC
0.28742	DOPC
0.15067	DOPC
0.28575	DOPC
0.14032	DOPC
0.16607	DOPC
0.52982	DOPC
0.1044	DOPC
0.080507	DOPC
0.10737	DOPC
0.19274	DOPC
-0.063412	DOPC
0.16913	DOPC
0.01612	DOPC
0.036711	DOPC
0.050365	DOPC
-0.16155	DOPC
-0.047009	DOPC
0.038759	DOPC
0.091121	DOPC
0.070108	DOPC
0.11067	DOPC
0.076481	DOPC
0.18999	DOPC
-0.16018	DOPC
-0.24197	DOPC
0.11763	DOPC
-0.087448	DOPC
0.17695	DOPC
0.09656	DOPC
0.17529	DOPC
0.11776	DOPC
0.09431	DOPC
0.073765	DOPC
0.16456	DOPC
0.47983	DOPC
-0.025075	DOPC
0.06705	DOPC
0.13313	DOPC
0.085485	DOPC
0.070106	DOPC
0.13228	DOPC
0.18327	DOPC
0.31044	DOPC
-0.10231	DOPC
-0.010572	DOPC
0.10272	DOPC
-0.1254	DOPC
0.094554	DOPC
-0.065591	DOPC
-0.015045	DOPC
0.13484	DOPC
0.19917	DOPC
0.038317	DOPC
0.001985	DOPC
0.28922	DOPC
0.26531	DOPC
0.12165	DOPC
0.1594	DOPC
-0.013144	DOPC
-0.18497	DOPC
0.10316	DOPC
0.052251	DOPC
0.26115	DOPC
-0.077276	DOPC
0.10045	DOPC
0.029402	DOPC
0.047719	DOPC
-0.10063	DOPC
0.027222	DOPC
0.034588	DOPC
0.73512	DOPC
0.36642	DOPC
0.48347	DOPC
0.051901	DOPC
0.041506	DOPC
0.2216	DOPC
-0.010886	DOPC
0.39638	DOPC
0.3247	DOPC
0.46957	DOPC
-0.10087	DOPC
0.2584	DOPC
-0.12378	DOPC
-0.10748	DOPC
-0.12644	DOPC
0.012109	DOPC
-0.1752	DOPC
0.26421	DOPC
0.008979	DOPC
-0.042797	DOPC
-0.040482	DOPC
0.18495	DOPC
0.055102	DOPC
-0.14601	DOPC
0.14484	DOPC
0.12357	DOPC
0.0081226	DOPC
0.16309	DOPC
0.1397	DOPC
0.054748	DOPC
0.092208	DOPC
0.079375	DOPC
0.20638	DOPC
0.097833	DOPC
-0.23318	DOPC
0.24948	DOPC
0.137	DOPC
-0.11336	DOPC
0.090137	DOPC
0.13987	DOPC
0.3454	DOPC
-0.12915	DOPC
0.064561	DOPC
0.22385	DOPC
0.7406	DOPC
0.12246	DOPC
0.062257	DOPC
0.42278	DOPC
-0.087962	DOPC
0.3275	DOPC
-0.12886	DOPC
-0.15058	DOPC
[truncated: 802,757 more rows]
