# Supplementary material for: Mapping membrane biophysical nano-environments
Source: Nat Commun. 2024 Nov 7;15:9641. doi: 10.1038/s41467-024-53883-1 (PMC11544141; doi:10.1038/s41467-024-53883-1)
Supplement: Supplementary file 7 — Source data [file 41467_2024_53883_MOESM7_ESM.zip › Source data - Copy/Source Data Figure 6c.csv]

gp	type
0.204430456	Control
0.220452176	Control
0.222563586	Control
0.215887085	Control
0.218847309	Control
0.210381588	Control
0.22072377	Control
0.214711805	Control
0.221992092	Control
0.230569636	Control
0.242779773	Control
0.23880829	Control
0.202881008	Control
0.188878767	Control
0.210820571	Control
0.227913704	Control
0.188838794	Control
0.207074494	Control
0.193171728	Control
0.226201227	Control
0.205208859	Control
0.209719915	Control
0.20180969	Control
0.201265118	Control
0.20014262	Control
0.214920508	Control
0.20458528	Control
0.200936578	Control
0.218637463	Control
0.226878443	Control
0.215264741	Control
0.227171699	Control
0.224794261	Control
0.237772098	Control
0.233544399	Control
0.232113999	Control
0.21445908	Control
0.213515007	Control
0.224085975	Control
0.218965539	Control
0.196347561	MBCD
0.168029946	MBCD
0.175523365	MBCD
0.176003969	MBCD
0.17095015	MBCD
0.18952722	MBCD
0.177389427	MBCD
0.1833682	MBCD
0.197568267	MBCD
0.176866814	MBCD
0.168944514	MBCD
0.174716592	MBCD
0.179088841	MBCD
0.187157921	MBCD
0.166177275	MBCD
0.185634782	MBCD
0.178292306	MBCD
0.194545088	MBCD
0.196148622	MBCD
0.196755486	MBCD
0.17303432	MBCD
0.183807656	MBCD
0.186469155	MBCD
0.1993512	MBCD
0.17372988	MBCD
0.186195037	MBCD
0.177070989	MBCD
0.167187761	MBCD
0.207796467	MBCD
0.210911313	MBCD
0.21988103	MBCD
0.215983152	MBCD
0.216473985	MBCD
0.21886757	MBCD
0.213604313	MBCD
0.199785037	MBCD
0.201568683	MBCD
0.202253601	MBCD
0.208813769	MBCD
0.205779637	MBCD
0.213086907	MBCD
0.217014514	MBCD
0.210321248	MBCD
