# Supplementary material for: Mapping membrane biophysical nano-environments
Source: Nat Commun. 2024 Nov 7;15:9641. doi: 10.1038/s41467-024-53883-1 (PMC11544141; doi:10.1038/s41467-024-53883-1)
Supplement: Supplementary file 7 — Source data [file 41467_2024_53883_MOESM7_ESM.zip › Source data - Copy/Source Data Figure 6d.csv]

difference	type
0.008594032	Control
0.012445737	Control
0.279145008	Control
-0.037404263	Control
-0.264874866	Control
-0.052579064	Control
-0.241131612	Control
-0.248159484	Control
-0.036541014	Control
-0.053314682	Control
0.100721651	Control
-0.045884015	Control
-0.029510812	Control
-0.021268176	Control
0.015791291	Control
0.192285294	Control
-0.048072458	Control
0.049312782	Control
0.00173818	Control
-0.085088359	Control
0.076344201	Control
0.025551571	Control
0.021472372	Control
0.009557626	Control
0.057895028	Control
0.015055963	Control
0.067616975	Control
0.035598776	Control
-0.017808476	Control
-0.052729255	Control
-0.063000665	Control
0.072010219	Control
-0.018013702	Control
-0.037238895	Control
-0.077247746	Control
-0.007012435	Control
-0.294430551	Control
0.014318051	Control
0.04168946	Control
0.021200884	Control
-0.031245139	Control
-0.002827386	Control
0.010724474	Control
0.001625812	Control
0.01302117	Control
0.046662645	Control
0.083099883	Control
0.107085663	Control
0.070825258	Control
0.019042564	Control
-0.044347266	Control
-0.287811589	Control
0.030504149	Control
-0.037308478	Control
-0.223428094	Control
-0.289462563	Control
-0.284607546	Control
-0.2633996	Control
0.007441567	Control
0.018787074	Control
0.020282209	Control
0.007072519	Control
-0.031285903	Control
-0.078469965	Control
-0.001473027	Control
0.023107617	Control
-0.119238369	Control
-0.027544902	Control
0.042986239	Control
0.301894157	Control
0.026932467	Control
-0.218849374	Control
-0.029928552	Control
-0.233571865	Control
-0.231157067	Control
-0.004484908	Control
-0.225980444	Control
-0.208694617	Control
0.01247409	Control
0.125000665	Control
0.033941466	Control
-0.050184725	Control
0.032659611	Control
0.066877396	Control
0.062326613	Control
0.185600876	Control
0.090335754	Control
-0.082661394	Control
0.057356178	Control
0.035304332	Control
-0.086237703	Control
-0.018903404	Control
0.186721122	Control
0.052097337	Control
0.109981888	Control
0.238583083	Control
-0.006621065	Control
0.024278302	Control
0.043994506	Control
-0.045294396	Control
0.026634899	Control
0.171080077	Control
0.034630365	Control
0.030356358	Control
-0.319514874	Control
-0.001087141	Control
0.046292896	Control
-0.041882458	Control
0.019520689	Control
0.059011963	Control
-0.027457737	Control
0.040936986	Control
0.022496393	Control
0.039283427	Control
-0.012015702	Control
-0.068704393	Control
-0.029634781	Control
0.032262395	Control
0.022372021	Control
0.020341917	Control
0.036322689	Control
-0.065389214	Control
-0.038875383	Control
-0.032181885	Control
-0.004377517	Control
-0.063466661	Control
0.011381156	Control
0.027653472	Control
-0.021857314	Control
0.037955157	Control
0.051616686	Control
0.065402749	Control
0.001840262	Control
0.01195024	Control
-0.022420235	Control
-0.015932073	Control
0.007250404	Control
0.010832566	Control
-0.014609079	Control
0.036504129	Control
0.052130006	Control
0.030824535	Control
-0.049269396	Control
0.046167468	Control
-0.067712319	Control
-0.081531	Control
-0.005161679	Control
0.006488105	Control
-0.047907522	Control
0.013744474	Control
0.032821554	Control
-0.332430874	Control
-0.030373135	Control
-0.027992642	Control
0.003943343	Control
0.008117352	Control
0.002811472	Control
0.116851684	Control
0.005471748	Control
0.06077176	Control
0.017421344	Control
-0.003563703	Control
-0.026468092	Control
0.004967594	Control
-0.008737507	Control
0.007847399	Control
0.020155275	Control
0.011015246	Control
-0.052414159	Control
0.103955398	Control
-0.045098018	Control
-0.017125649	Control
-0.031634897	Control
-0.067418448	Control
-0.003013716	Control
0.015493642	Control
0.011408403	Control
-0.094362573	Control
0.013035672	Control
-0.004590375	Control
0.066772871	Control
-0.037489073	Control
-0.04545503	Control
-0.010628306	Control
-0.01002549	Control
0.011277844	Control
-0.089289516	Control
0.154718849	Control
0.026791093	Control
-0.046148372	Control
0.043428174	Control
-0.012798876	Control
0.028847754	Control
0.012020684	Control
-0.016867797	Control
-0.039132243	Control
0.016658552	Control
0.023065431	Control
-0.031061598	Control
-0.030224556	Control
0.013662674	Control
-0.047128642	Control
-0.055390177	Control
-0.023622612	Control
-0.056941411	Control
-0.064384892	Control
0.030401811	Control
0.00700068	Control
0.032754527	Control
0.001336556	Control
-0.023838829	Control
-0.008023967	Control
-0.282280665	Control
-0.004188659	Control
-0.040192964	Control
-0.001126927	Control
0.000497168	Control
0.052089138	Control
0.028697709	Control
-0.007504281	Control
0.016034089	Control
0.027430846	Control
-0.002054487	Control
0.065532067	Control
0.044739615	Control
-0.081497465	Control
0.075315367	Control
-0.046778065	Control
-0.012310046	Control
-0.041191645	Control
-0.024216769	Control
-0.002454574	Control
-0.004767476	Control
0.065664475	Control
-0.007247123	Control
0.019300354	Control
0.016350048	Control
-0.065548439	Control
-0.098810296	Control
0.030297335	Control
-0.035024622	Control
-0.04582012	Control
0.060066686	Control
0.079990222	Control
0.025274097	Control
-0.01546326	Control
-0.011330742	Control
-0.08494849	Control
0.028477225	Control
-0.064492802	Control
0.010799152	Control
0.030949404	Control
0.005377131	Control
0.013096374	Control
0.078078243	Control
-0.040754841	Control
0.031441154	Control
0.050410156	Control
0.109105767	Control
-0.022316116	Control
0.000281025	Control
0.064115664	Control
0.004965933	Control
0.096395069	Control
0.058115573	Control
-0.017021227	Control
0.012339925	Control
-0.012608115	Control
-0.003310516	Control
-0.057222409	Control
0.162702036	Control
-0.040779234	Control
-0.061119811	Control
0.033405746	Control
-0.042736421	Control
0.039067897	Control
0.015660159	Control
-0.061680111	Control
-0.075672949	Control
-0.037329862	Control
-0.015284597	Control
-0.075563971	Control
0.093984056	Control
0.041614676	Control
-0.027081007	Control
0.067756882	Control
0.080689704	Control
-0.041283666	Control
-0.229175203	Control
-0.00928708	Control
-0.00726553	Control
-0.214150341	Control
0.013871037	Control
-0.067057636	Control
-0.02048733	Control
-0.097200906	Control
0.023817213	Control
-0.092517654	Control
-0.035216902	Control
0.073080339	Control
0.028771111	Control
0.084593927	Control
-0.042274638	Control
0.024861689	Control
-0.018525479	Control
0.006328783	Control
0.011126017	Control
0.006171959	Control
0.149432473	Control
0.066985833	Control
0.007929886	Control
0.165654704	Control
-0.022389303	Control
0.031518331	Control
-0.045696044	Control
0.036611632	Control
-0.0093225	Control
0.022719205	Control
-0.008627768	Control
-0.012756312	Control
0.046303707	Control
0.013982084	Control
0.007362512	Control
0.003073213	Control
0.034390768	Control
-0.025881031	Control
0.059219973	Control
0.004172317	Control
0.005375904	Control
-0.003718316	Control
0.063895211	Control
-0.015901993	Control
0.042272031	Control
-0.033949642	Control
0.02031931	Control
-0.003701776	Control
-0.009318856	Control
-0.095686389	Control
0.016420362	Control
0.003908355	Control
-0.04289606	Control
0.009825404	Control
0.034375091	Control
-0.044409968	Control
-0.025253501	Control
-0.038803346	Control
-0.023195437	Control
0.062109514	Control
0.040161405	Control
0.01388496	Control
-0.064065081	Control
0.06044238	Control
0.043915922	Control
-0.002220359	Control
0.004039173	Control
0.023636477	Control
0.021673065	Control
-0.009231787	Control
-0.052451372	Control
0.073899797	Control
-0.024366102	Control
0.117811431	Control
-0.024821994	Control
-0.022795613	Control
-0.038772691	Control
0.016836222	Control
-0.025751418	Control
0.038870063	Control
0.21361627	Control
-0.052962734	Control
0.208519719	Control
0.040257976	Control
-0.005100818	Control
0.067079272	Control
0.028812713	Control
0.002247834	Control
0.058134165	Control
-0.046202865	Control
0.008860531	Control
-0.061235445	Control
-0.029787756	Control
0.027404554	Control
0.09219845	Control
-0.004323331	Control
-0.01824268	Control
0.008515894	Control
0.001504042	Control
0.020700166	Control
-0.014761684	Control
0.036741242	Control
0.048181308	Control
-0.008496244	Control
0.047864563	Control
0.001150227	Control
5.27E-05	Control
-0.060539083	Control
0.057487839	Control
0.073494419	Control
-0.004193366	Control
0.043971565	Control
-0.199563896	Control
0.019751606	Control
-0.312976807	Control
-0.211087984	Control
-0.168716909	Control
-0.246675696	Control
0.076464448	Control
0.011481071	Control
0.044952511	Control
0.003887239	Control
-0.044638018	Control
-0.044830387	Control
0.086502229	Control
-0.264651464	Control
-0.00476339	Control
0.026808682	Control
-0.289225024	Control
-0.055196023	Control
0.023696255	Control
-0.05167071	Control
0.000320964	Control
0.007609463	Control
-0.02198909	Control
0.041894807	Control
0.000420634	Control
0.230332792	Control
-0.000631449	Control
-0.008294557	Control
0.080203041	Control
-0.032292206	Control
-0.05283117	MBCD
-0.008825866	MBCD
0.008007783	MBCD
0.15268284	MBCD
0.001847601	MBCD
0.060236737	MBCD
-0.083423367	MBCD
0.074670636	MBCD
0.064320559	MBCD
0.229701913	MBCD
0.070370088	MBCD
-0.034631302	MBCD
-0.063728501	MBCD
-0.020732809	MBCD
-0.010276053	MBCD
-0.04375108	MBCD
-0.046928695	MBCD
-0.003281398	MBCD
0.009628805	MBCD
-0.120995556	MBCD
-0.047589803	MBCD
0.059810697	MBCD
0.105979805	MBCD
-0.079966602	MBCD
0.036473739	MBCD
-0.024301056	MBCD
-0.003929308	MBCD
-0.070657277	MBCD
0.162478407	MBCD
0.050532631	MBCD
-0.045478818	MBCD
-0.22592533	MBCD
0.016300715	MBCD
0.00910373	MBCD
0.171896986	MBCD
-0.083914016	MBCD
-0.082315735	MBCD
0.002181922	MBCD
-0.03325811	MBCD
0.075712411	MBCD
0.058177309	MBCD
-0.049788256	MBCD
-0.019863963	MBCD
0.038316862	MBCD
-0.029915387	MBCD
-0.020305937	MBCD
0.044833613	MBCD
-0.015070666	MBCD
0.044844668	MBCD
-0.283708185	MBCD
0.20505315	MBCD
0.045462237	MBCD
-0.008608291	MBCD
0.015169426	MBCD
-0.057030254	MBCD
0.064586408	MBCD
0.033543396	MBCD
-0.056863039	MBCD
-0.072172132	MBCD
-0.203380012	MBCD
-0.211356225	MBCD
-0.002797446	MBCD
-0.192881573	MBCD
-0.251304604	MBCD
-0.217478341	MBCD
-0.003423696	MBCD
0.143890392	MBCD
-0.009750007	MBCD
-0.081938664	MBCD
-0.22103252	MBCD
-0.003245587	MBCD
-0.016064971	MBCD
0.022003369	MBCD
-0.236797213	MBCD
-0.020006932	MBCD
-0.265552224	MBCD
-0.24638991	MBCD
-0.03926293	MBCD
-0.026128813	MBCD
0.056633678	MBCD
-0.057960581	MBCD
0.177571478	MBCD
0.235412869	MBCD
0.091615716	MBCD
0.171546555	MBCD
0.029284142	MBCD
0.015133736	MBCD
0.056416611	MBCD
-0.046932209	MBCD
-0.052088079	MBCD
0.006402948	MBCD
0.015024948	MBCD
-0.060555543	MBCD
-0.067040239	MBCD
0.031532983	MBCD
0.056823249	MBCD
-0.219009481	MBCD
-0.001803618	MBCD
0.245720093	MBCD
0.276063268	MBCD
0.023457729	MBCD
-0.286942283	MBCD
-0.046186125	MBCD
-0.002208932	MBCD
-0.00512129	MBCD
0.078992563	MBCD
0.013626763	MBCD
-0.082980929	MBCD
-0.043092	MBCD
0.028732328	MBCD
-0.002566879	MBCD
0.028528718	MBCD
0.04833479	MBCD
0.038114362	MBCD
0.171236998	MBCD
-0.024630489	MBCD
0.010806457	MBCD
-0.04832636	MBCD
-0.029713032	MBCD
0.061504657	MBCD
-0.052385047	MBCD
-0.007305118	MBCD
0.074475409	MBCD
-0.251726378	MBCD
0.024024017	MBCD
0.003669812	MBCD
-0.040336243	MBCD
0.023633902	MBCD
0.023089424	MBCD
0.034425364	MBCD
-0.0230474	MBCD
0.037165087	MBCD
-0.056412513	MBCD
-0.024750498	MBCD
0.090848943	MBCD
-0.00874883	MBCD
-0.00556022	MBCD
-0.002990833	MBCD
-0.021407947	MBCD
0.062578003	MBCD
-0.314983762	MBCD
0.006676779	MBCD
0.051479067	MBCD
-0.004138548	MBCD
-0.009266034	MBCD
-0.130314428	MBCD
-0.016910274	MBCD
0.016734394	MBCD
0.044328188	MBCD
-0.113046109	MBCD
0.076983221	MBCD
-0.068037472	MBCD
-0.001160658	MBCD
-0.008448547	MBCD
0.076772495	MBCD
0.038425795	MBCD
-0.067048924	MBCD
0.007636807	MBCD
0.037584502	MBCD
-0.093517737	MBCD
-0.258790379	MBCD
0.029022121	MBCD
0.024109901	MBCD
-0.295770122	MBCD
0.051877613	MBCD
0.006505109	MBCD
0.030932081	MBCD
-0.057263278	MBCD
0.007063171	MBCD
0.031078325	MBCD
0.01019554	MBCD
-0.034285593	MBCD
0.005904928	MBCD
-0.10099897	MBCD
0.028819193	MBCD
-0.049555953	MBCD
-0.079490423	MBCD
-0.01797342	MBCD
-0.262971021	MBCD
-0.263850775	MBCD
0.007387415	MBCD
-0.02471087	MBCD
0.015437075	MBCD
-0.250727298	MBCD
-0.309712939	MBCD
0.06929485	MBCD
0.050677801	MBCD
-0.188278394	MBCD
0.082292438	MBCD
-0.204368665	MBCD
-0.046096026	MBCD
-0.169252676	MBCD
-0.201074993	MBCD
-0.225627247	MBCD
-0.020667565	MBCD
-0.133358472	MBCD
0.073651221	MBCD
-0.255139178	MBCD
-0.222071539	MBCD
-0.162463011	MBCD
0.019116459	MBCD
-0.084420332	MBCD
0.024943805	MBCD
-0.258520136	MBCD
0.005543187	MBCD
0.064246393	MBCD
0.036171171	MBCD
0.006401988	MBCD
0.030854373	MBCD
0.041946172	MBCD
0.067070293	MBCD
-0.013537609	MBCD
0.011625643	MBCD
0.07954883	MBCD
0.004298209	MBCD
0.046387095	MBCD
-0.017177703	MBCD
-0.018482044	MBCD
-0.025777226	MBCD
0.010347485	MBCD
0.070774356	MBCD
-0.01107244	MBCD
-0.028270918	MBCD
-0.056401269	MBCD
0.020250527	MBCD
-0.038542355	MBCD
-0.019546943	MBCD
-0.265759414	MBCD
-0.011319797	MBCD
-0.017602696	MBCD
-0.097571768	MBCD
0.031564853	MBCD
-0.002136026	MBCD
-0.045224444	MBCD
0.037033834	MBCD
0.17982354	MBCD
0.118746164	MBCD
0.054667897	MBCD
0.007460335	MBCD
-0.010916318	MBCD
0.01682048	MBCD
-0.005002329	MBCD
0.012378439	MBCD
-0.029809065	MBCD
-0.02274881	MBCD
-0.054410037	MBCD
-0.007724219	MBCD
-0.024265912	MBCD
0.068852631	MBCD
-0.033568481	MBCD
0.010664711	MBCD
-0.015765555	MBCD
0.061570598	MBCD
0.023839468	MBCD
-0.021617892	MBCD
-0.075846652	MBCD
0.035192255	MBCD
-0.009070316	MBCD
0.038920684	MBCD
-0.202503233	MBCD
-0.235067699	MBCD
-0.00705591	MBCD
-0.165007039	MBCD
-0.229362046	MBCD
0.014883352	MBCD
-0.060580907	MBCD
-0.249409113	MBCD
-0.028553969	MBCD
0.233341174	MBCD
0.099979757	MBCD
-0.080158884	MBCD
0.068672648	MBCD
0.000254402	MBCD
-0.265395024	MBCD
0.008041617	MBCD
-0.261203411	MBCD
-0.277220933	MBCD
0.019981863	MBCD
-0.239718228	MBCD
0.006009517	MBCD
0.044225238	MBCD
-0.288581996	MBCD
-0.010933063	MBCD
-0.047037642	MBCD
0.067351076	MBCD
0.082134404	MBCD
-0.007780897	MBCD
-0.045708061	MBCD
0.269050259	MBCD
0.213356253	MBCD
0.253499042	MBCD
0.253725201	MBCD
0.22049288	MBCD
0.230883864	MBCD
0.181482045	MBCD
0.000547653	MBCD
-0.00160348	MBCD
0.261061517	MBCD
-0.257844738	MBCD
-0.260428003	MBCD
0.26839591	MBCD
-0.278348173	MBCD
-0.008512399	MBCD
0.059417334	MBCD
0.264476307	MBCD
-0.148873426	MBCD
-0.080913689	MBCD
-0.302474723	MBCD
0.261558887	MBCD
-0.284240024	MBCD
-0.286212944	MBCD
0.04097638	MBCD
-0.212390658	MBCD
-0.063404508	MBCD
-0.195482914	MBCD
-0.236849032	MBCD
-0.23390415	MBCD
-0.235833087	MBCD
-0.27229364	MBCD
-0.310133805	MBCD
-0.259412145	MBCD
-0.137890491	MBCD
-0.016691433	MBCD
0.264218355	MBCD
0.240376888	MBCD
0.248113781	MBCD
0.032880859	MBCD
-0.230558994	MBCD
-0.255370793	MBCD
-0.025583083	MBCD
-0.208514171	MBCD
-0.222173532	MBCD
-0.21183888	MBCD
0.034121488	MBCD
-0.225814686	MBCD
-0.203533709	MBCD
-0.070000586	MBCD
-0.199585811	MBCD
-0.219344749	MBCD
0.001905921	MBCD
-0.014584432	MBCD
0.06103011	MBCD
-0.062875843	MBCD
